# Supplementary material for: Affected Others Responsivity to Gambling Harm: An International Taxonomy of Consumer-Derived Behaviour Change Techniques
Source: J Clin Med. 2021 Feb 4;10(4):583. doi: 10.3390/jcm10040583 (PMC7913932; doi:10.3390/jcm10040583)
Supplement: Supplementary file 1 [file jcm-10-00583-s001.xlsx]

## Sheet: Data
Date of post/ page update	Source name	Title	URL	Site type (gov, treatment, popular)	Country	Extract
2017	Psych forums	Any Spouses out There?	https://www.psychforums.com/gambling-addiction/topic202059.html#p2096179	Forum	USA	I am looking for some support and advice from anyone out there that are struggling with a spouse with a gambling addiction, and how they are rebuilding trust. Over the last several months, my wife has repeatedly lied, been deceitful, and hurt our family (we have 3 kids) because of her actions.
2017	Psych forums	Any Spouses out There?	https://www.psychforums.com/gambling-addiction/topic202059.html#p2096179	Forum	USA	As her husband, I want to be supportive and work through this, but at the same time, it is very difficult to do that because I feel so betrayed. It's so easy to say "###$ this let's divorce," but if I am truthful, I don't want a divorce. I mean, we have other major issues outside of finances as well, but I really want this to work.
2017	Psych forums	Any Spouses out There?	https://www.psychforums.com/gambling-addiction/topic202059.html#p2096179	Forum	USA	My wife and I need to build trust. It's terrible to be in a relationship with no trust. Is there anyone else out there that has some advice on how to rebuild trust?
2017	Psych forums	Any Spouses out There?	https://www.psychforums.com/gambling-addiction/topic202059.html#p2096179	Forum	USA	Attend a GAM-ANON meeting in your area.
2017	Psych forums	Any Spouses out There?	https://www.psychforums.com/gambling-addiction/topic202059.html#p2096179	Forum	USA	but the one thing I found that helped us understand each other and helped us get closer the most was therapy. We did 12 sessions of emotionally focused therapy and began we to see how we both aided in the breakdown of the relationship with our negative cycles. Yes, the gambler is mainly at fault, but not entirely. We fall into these negative cycles that push us further away and strains the trust …
2017	Psych forums	Both parents are addicted to stock trading	https://www.psychforums.com/gambling-addiction/topic199916.html#p2074625	Forum	USA	I have tried to talk them out of it, but they will not listen to me. Since both of them are desperate, they refuse to give it up and they waste all day panicking about stock prices. How do I get them to give it up and pursue healthier habits?
2017	Psych forums	Both parents are addicted to stock trading	https://www.psychforums.com/gambling-addiction/topic199916.html#p2074625	Forum	USA	I have tried to talk them out of it, but they will not listen to me. Since both of them are desperate, they refuse to give it up and they waste all day panicking about stock prices. How do I get them to give it up and pursue healthier habits?
2017	Psych forums	Both parents are addicted to stock trading	https://www.psychforums.com/gambling-addiction/topic199916.html#p2074625	Forum	USA	Unfortunately there is little you can do in this situation. Your parents are legal adults who are willfully engaging in a high-risk activity with their own money. You may try approaching an older relative or respected family friend to talk some sense into your parents but otherwise your options are limited.
2017	Psych forums	Both parents are addicted to stock trading	https://www.psychforums.com/gambling-addiction/topic199916.html#p2074625	Forum	USA	but if they absolutely refuse to listen to you , perhaps they would listen to someone in his profession ? It may not stop them from trading , but it could reduce the damage and it's possible that they would take a pro's advice more seriously .
2017	Psych forums	Both parents are addicted to stock trading	https://www.psychforums.com/gambling-addiction/topic199916.html#p2074625	Forum	USA	I think if you search the web, there are support groups for family members of gamblers. Feel free to keep posting here.
2017	Psych forums	Both parents are addicted to stock trading	https://www.psychforums.com/gambling-addiction/topic199916.html#p2074625	Forum	USA	I showed my mother Fund Manager's reply and she agreed that she had no idea what she was doing and that she hated the stock market...In addition, my mother stated that they will never stop trading, as they are trying to finance their retirement, and this is the only way to do that.
2016	Psych forums	How to address gambling suspicious with spouse	https://www.psychforums.com/gambling-addiction/topic185653.html#p1922677	Forum	USA	Fed up, filed for divorce. Finally got access to accounts and the non-savings we don't have. Basically yes he was lying about the state of finances.
2016	Psych forums	How to address gambling suspicious with spouse	https://www.psychforums.com/gambling-addiction/topic185653.html#p1922677	Forum	USA	Fed up, filed for divorce. Finally got access to accounts and the non-savings we don't have. Basically yes he was lying about the state of finances.
2016	Psych forums	How to address gambling suspicious with spouse	https://www.psychforums.com/gambling-addiction/topic185653.html#p1922677	Forum	USA	I have a financial advisor helping me pull credit reports and things but as I make a good salary I think he is playing more of a shell game at this point rather than a hidden debt pile somewhere, yet a problem nonetheless. We are in counseling but every session he is sad puppy about how I don't do enough around the house, am always mad, never the issue at hand, and never taking responsibility for…
2016	Psych forums	How to address gambling suspicious with spouse	https://www.psychforums.com/gambling-addiction/topic185653.html#p1922677	Forum	USA	I have a financial advisor helping me pull credit reports and things but as I make a good salary I think he is playing more of a shell game at this point rather than a hidden debt pile somewhere, yet a problem nonetheless. We are in counseling but every session he is sad puppy about how I don't do enough around the house, am always mad, never the issue at hand, and never taking responsibility for…
2016	Psych forums	How to address gambling suspicious with spouse	https://www.psychforums.com/gambling-addiction/topic185653.html#p1922677	Forum	USA	I am sorry that you are going through this . I can only urge you to protect yourself financially . If your husband does indeed have an active gambling addiction , nothing will stop it until he admits it and seeks out help .
2016	Psych forums	How to address gambling suspicious with spouse	https://www.psychforums.com/gambling-addiction/topic185653.html#p1922677	Forum	USA	I can also recommend Gam Anon and perhaps an individual session with your counselor . I think both of those things will help.
2016	Psych forums	in a relationship with a gambling addict	https://www.psychforums.com/gambling-addiction/topic185927.html	Forum	USA	Get your money back . Every cent of it . Tell him there will be no moving forward until this happens and there will be no further contact from you if it doesn't .
2016	Psych forums	in a relationship with a gambling addict	https://www.psychforums.com/gambling-addiction/topic185927.html	Forum	USA	After you have been repaid , do go with him to therapy and find a Gam-Anon group to attend yourself . Yes , you will hear some horror stories , but you will also learn a lot about this addiction and gain valuable tools from it .
2016	Psych forums	in a relationship with a gambling addict	https://www.psychforums.com/gambling-addiction/topic185927.html	Forum	USA	After you have been repaid , do go with him to therapy and find a Gam-Anon group to attend yourself . Yes , you will hear some horror stories , but you will also learn a lot about this addiction and gain valuable tools from it .
2016	Psych forums	in a relationship with a gambling addict	https://www.psychforums.com/gambling-addiction/topic185927.html	Forum	USA	Secure your finances and keep everything separate . Do not ever get a joint credit card . Ever . No loans for anything . This is an important boundary to set . The only relationships that didn't suffer from my gambling addiction were with the people I knew I could not get money from . The others , although I loved them dearly , became wells that I would return to again and again . Once you set yo…
2016	Psych forums	in a relationship with a gambling addict	https://www.psychforums.com/gambling-addiction/topic185927.html	Forum	USA	Be compassionate , be supportive but don't be blind . Trust can be rebuilt - in fact , it is hugely important to me to know I am trusted and it makes me determined to justify that trust .
2016	Psych forums	in a relationship with a gambling addict	https://www.psychforums.com/gambling-addiction/topic185927.html	Forum	USA	Offer advice to help him manage his finances but don't take charge of them yourself . A huge part of my recovery was learning how to trust myself with money again .
2016	Psych forums	in a relationship with a gambling addict	https://www.psychforums.com/gambling-addiction/topic185927.html	Forum	USA	perhaps get some gam anon literature or go to gam anon meeting (for people who have family that are compulsive gamblers also there are "OPEN" gamblers anonymous meetings --- to hear what good people have done to loved ones who are ruled by this disease is astonishing.
2016	Psych forums	My boyfriend has gamble issue	https://www.psychforums.com/gambling-addiction/topic189955.html	Forum	USA	today he told me he actually owe 5000 dollars because of gambling. I'm kinda shocked and want to help him. But I have no idea how and he's not really talkative aboit problems usually. I know what he has mental issue cause he has panic disperser, I though he was working to kind of forget that, that it might help him but I could see his mood and behavior changing, he became more violent in his way …
2016	Psych forums	My boyfriend has gamble issue	https://www.psychforums.com/gambling-addiction/topic189955.html	Forum	USA	I'm sorry , but you can't fix him . He has to want to fix himself . If you feel that this is a serious , long-term relationship and you want a future with him , then I really recommend that you find a Gam-Anon group and start going . They will help you tremendously , with support and advice .
2016	Psych forums	My boyfriend has gamble issue	https://www.psychforums.com/gambling-addiction/topic189955.html	Forum	USA	Until he is open to help, then it is possible to help him and support him. I think its going to be a hard talk, but you will have to talk directly about if he think he has a gambling problem or not. For me, my wife found all these bank statements and questioned me about it. I would lie about this and that and say there are invested in some fund, blah blah blah. But once I couldn't lie anymore, I …
2016	Psych forums	My boyfriend has gamble issue	https://www.psychforums.com/gambling-addiction/topic189955.html	Forum	USA	Until he is open to help, then it is possible to help him and support him. I think its going to be a hard talk, but you will have to talk directly about if he think he has a gambling problem or not. For me, my wife found all these bank statements and questioned me about it. I would lie about this and that and say there are invested in some fund, blah blah blah. But once I couldn't lie anymore, I …
2016	Psych forums	My dad has complusive gambling and needs help	https://www.psychforums.com/gambling-addiction/topic180375.html	Forum	USA	My mom has done everything she possibly could to prevent him from doing it a third time. She managed the money, always reminded him and checked on him, and then he just goes and does it again.
2016	Psych forums	My dad has complusive gambling and needs help	https://www.psychforums.com/gambling-addiction/topic180375.html	Forum	USA	My mom has done everything she possibly could to prevent him from doing it a third time. She managed the money, always reminded him and checked on him, and then he just goes and does it again.
2016	Psych forums	My dad has complusive gambling and needs help	https://www.psychforums.com/gambling-addiction/topic180375.html	Forum	USA	First thing to do - find him Gambling Anonymous group. Do it asap before he made something for himself.. And for you, your mom and sister there is a group for gamblers family members, search for it. There you can find useful information and help.
2016	Psych forums	My dad has complusive gambling and needs help	https://www.psychforums.com/gambling-addiction/topic180375.html	Forum	USA	First thing to do - find him Gambling Anonymous group. Do it asap before he made something for himself.. And for you, your mom and sister there is a group for gamblers family members, search for it. There you can find useful information and help.
2016	Psych forums	My dad has complusive gambling and needs help	https://www.psychforums.com/gambling-addiction/topic180375.html	Forum	USA	I have seen this before, and I have known a family much like yours, where they had to sell property to pay the father's gambling debts. He eventually lost everything, including his wife (divorce) and family, but never stopped gambling, even after losing everything. It is a very sick addiction. Tell your mom to get help.
2016	Psych forums	My dad has complusive gambling and needs help	https://www.psychforums.com/gambling-addiction/topic180375.html	Forum	USA	You are taking on so much emotional responsibility so young. It is very adult of you to even seek out this forum. I wish you had some help, such as a counselor to talk to. Right now you, your mom and your siblings are #1 priority. I know that you love your dad, but a gambler will never stop gambling for another person, even for their family they love so much. The gambler has to want to stop, deep…
2016	Psych forums	My dad has complusive gambling and needs help	https://www.psychforums.com/gambling-addiction/topic180375.html	Forum	USA	You are taking on so much emotional responsibility so young. It is very adult of you to even seek out this forum. I wish you had some help, such as a counselor to talk to. Right now you, your mom and your siblings are #1 priority. I know that you love your dad, but a gambler will never stop gambling for another person, even for their family they love so much. The gambler has to want to stop, deep…
2016	Psych forums	My dad has complusive gambling and needs help	https://www.psychforums.com/gambling-addiction/topic180375.html	Forum	USA	You are taking on so much emotional responsibility so young. It is very adult of you to even seek out this forum. I wish you had some help, such as a counselor to talk to. Right now you, your mom and your siblings are #1 priority. I know that you love your dad, but a gambler will never stop gambling for another person, even for their family they love so much. The gambler has to want to stop, deep…
2016	Psych forums	My husband has a gambling addiction	https://www.psychforums.com/gambling-addiction/topic179204.html	Forum	USA	He spent the next year gambling, and even going to Vegas for a month to be trained as a poker dealer and had dreams about moving to Vegas. He continued to gamble and for about another year, I paid all the bills, pleaded with him to stop, tried to control the money, talked to his parents and brothers, hid money, negotiated.
2016	Psych forums	My husband has a gambling addiction	https://www.psychforums.com/gambling-addiction/topic179204.html	Forum	USA	He spent the next year gambling, and even going to Vegas for a month to be trained as a poker dealer and had dreams about moving to Vegas. He continued to gamble and for about another year, I paid all the bills, pleaded with him to stop, tried to control the money, talked to his parents and brothers, hid money, negotiated.
2016	Psych forums	My husband has a gambling addiction	https://www.psychforums.com/gambling-addiction/topic179204.html	Forum	USA	He spent the next year gambling, and even going to Vegas for a month to be trained as a poker dealer and had dreams about moving to Vegas. He continued to gamble and for about another year, I paid all the bills, pleaded with him to stop, tried to control the money, talked to his parents and brothers, hid money, negotiated.
2016	Psych forums	My husband has a gambling addiction	https://www.psychforums.com/gambling-addiction/topic179204.html	Forum	USA	He did not stop gambling so I filed for divorce and moved to another state. He spent the following year, while we were in different states, begging me to return, promising that he would stop, saying that things would be better, begging my parents to convince me to come back, coming to visit me and his child every other month. So I decided to come back
2016	Psych forums	My husband has a gambling addiction	https://www.psychforums.com/gambling-addiction/topic179204.html	Forum	USA	He recently lost his pay check and is begging me to give him $1800 to bring his back account back into the black. Now he is pleading again to give him space to overcome this illness and he is using language that shows that he is still very ill. How do I leave him and what do I do? His parents and brothers will not help him.
2016	Psych forums	My husband has a gambling addiction	https://www.psychforums.com/gambling-addiction/topic179204.html	Forum	USA	First thing to do - find him Gambling Anonymous group and go with him if he is scared. People there won't judge and will help, believe me.
2016	Psych forums	My husband has a gambling addiction	https://www.psychforums.com/gambling-addiction/topic179204.html	Forum	USA	Don't try to pay his debts, cause this will make more problems.
2016	Psych forums	My husband has a gambling addiction	https://www.psychforums.com/gambling-addiction/topic179204.html	Forum	USA	I also urge you to protect yourself financially . No one could save me when I was in the grip of my gamblingaddiction . No amount of well-intentioned help had any impact on me . I wasn't successful in my recovery until I was doing it for me .It truly is a horrible , destructive disease . You ultimately must do what is best for you and your child and allow your husband to find his own reason for r…
2016	Psych forums	My husband has a gambling addiction	https://www.psychforums.com/gambling-addiction/topic179204.html	Forum	USA	Read some threads here and you will see how many gamblers are doing all they can to quit. Which is not tosay that I disagree with your entire post -- this is the only bit that I have a problem with.
2016	Psych forums	My husband has a gambling addiction	https://www.psychforums.com/gambling-addiction/topic179204.html	Forum	USA	I think you did the right thing by moving out. It could have been his rock bottom, but it looks like even that wasn't enough. Save yourself and your girls -- you can't fix your ex.
2016	Psych forums	My husband has a gambling addiction	https://www.psychforums.com/gambling-addiction/topic179204.html	Forum	USA	He needs to be accountable and need to work about his recovery. When reading your post I think there are two key questions. 1. Do you want to work it out with your husband (ex-husband)? It seems like he is not willing to change and things are getting much worse, not better. So you might have to finalize a divorce or move again. That is avery difficult thing to do and you have to weight out if its…
2016	Psych forums	My husband has a gambling addiction	https://www.psychforums.com/gambling-addiction/topic179204.html	Forum	USA	He needs to be accountable and need to work about his recovery. When reading your post I think there are two key questions. 1. Do you want to work it out with your husband (ex-husband)? It seems like he is not willing to change and things are getting much worse, not better. So you might have to finalize a divorce or move again. That is avery difficult thing to do and you have to weight out if its…
2016	Psych forums	My husband has a gambling addiction	https://www.psychforums.com/gambling-addiction/topic179204.html	Forum	USA	I wont beat around the bush. Anyone involved with a CG should run far far away. I feel for the ones who are financially dependant on someone who is financial inapt.Stop enabling, stop beleiving and live your own life without the constant hassle. Bitter, ya I am, and with my councelling i will return to the person I was long ago.
2016	Psych forums	My husband has a gambling addiction	https://www.psychforums.com/gambling-addiction/topic179204.html	Forum	USA	I wont beat around the bush. Anyone involved with a CG should run far far away. I feel for the ones who are financially dependant on someone who is financial inapt.Stop enabling, stop beleiving and live your own life without the constant hassle. Bitter, ya I am, and with my councelling i will return to the person I was long ago.
2016	Psych forums	My husband has a gambling addiction	https://www.psychforums.com/gambling-addiction/topic179204.html	Forum	USA	You made the right choice in leaving the relationship . You have to protect yourself and your children , that is paramount . You did everything you could to help him but love is no match for addiction . I'm sure that's a big part of the bitterness . Please don't think that because he can't overcome it , he is choosing it . My only wish for you is that you don't blame the man . Blame the disease .…
2016	Psych forums	My husband has a gambling addiction	https://www.psychforums.com/gambling-addiction/topic179204.html	Forum	USA	You made the right choice in leaving the relationship . You have to protect yourself and your children , that is paramount . You did everything you could to help him but love is no match for addiction . I'm sure that's a big part of the bitterness . Please don't think that because he can't overcome it , he is choosing it . My only wish for you is that you don't blame the man . Blame the disease .…
2016	Psych forums	My husband has a gambling addiction	https://www.psychforums.com/gambling-addiction/topic179204.html	Forum	USA	You made the right choice in leaving the relationship . You have to protect yourself and your children , that is paramount . You did everything you could to help him but love is no match for addiction . I'm sure that's a big part of the bitterness . Please don't think that because he can't overcome it , he is choosing it . My only wish for you is that you don't blame the man . Blame the disease .…
2016	Psych forums	Spouse of CG	https://www.psychforums.com/gambling-addiction/topic173851.html	Forum	USA	When we married I had no idea that he had a gambling issue. I did not really figure it out and confront my husband with it until three years into the marriage. My husband can go months and is in control.
2016	Psych forums	Spouse of CG	https://www.psychforums.com/gambling-addiction/topic173851.html	Forum	USA	One question I wanted to ask is how can a person be gone so long? One positive I can say is that our finances are not tied together. When we got married we never joined our finances. So he has not been able to blow all the money. We came to an agreement that I would keep his bank card and I would give him money for daily activities. That had been working fine until December 19, when he asked for …
2016	Psych forums	Spouse of CG	https://www.psychforums.com/gambling-addiction/topic173851.html	Forum	USA	One question I wanted to ask is how can a person be gone so long? One positive I can say is that our finances are not tied together. When we got married we never joined our finances. So he has not been able to blow all the money. We came to an agreement that I would keep his bank card and I would give him money for daily activities. That had been working fine until December 19, when he asked for …
2016	Psych forums	Spouse of CG	https://www.psychforums.com/gambling-addiction/topic173851.html	Forum	USA	have talked with his mother and sister about this. I have spoken with my very close friends because I need someone to talk too as well. When he is gambling it is like he is a totally different person.
2016	Psych forums	Spouse of CG	https://www.psychforums.com/gambling-addiction/topic173851.html	Forum	USA	Can you all please share with me your experiences? Can you please tell me can a person be in a casino for days. I mean he goes so much I have seen offers for dinners, concert tickets, hotel stays. My heart is just breaking. When my husband is good, he is so good. Things are wonderful. He is a wonderful father to our little boy. But when a binge hits, it is like no concept of reality.Thanks so muc…
2016	Psych forums	Spouse of CG	https://www.psychforums.com/gambling-addiction/topic173851.html	Forum	USA	I strongly urge you to look into Gam-Anon . I also recommend that you look into a credit and financial safeguard like LifeLock . Compulsive gamblers have been known to open lines of credit in other people's names , forge signatures on checks , even take out second mortgages that their spouses are unaware of . In your case , I would even consider consulting with a legal professional to find out ho…
2016	Psych forums	Spouse of CG	https://www.psychforums.com/gambling-addiction/topic173851.html	Forum	USA	I strongly urge you to look into Gam-Anon . I also recommend that you look into a credit and financial safeguard like LifeLock . Compulsive gamblers have been known to open lines of credit in other people's names , forge signatures on checks , even take out second mortgages that their spouses are unaware of . In your case , I would even consider consulting with a legal professional to find out ho…
2016	Psych forums	Spouse of CG	https://www.psychforums.com/gambling-addiction/topic173851.html	Forum	USA	I strongly urge you to look into Gam-Anon . I also recommend that you look into a credit and financial safeguard like LifeLock . Compulsive gamblers have been known to open lines of credit in other people's names , forge signatures on checks , even take out second mortgages that their spouses are unaware of . In your case , I would even consider consulting with a legal professional to find out ho…
2016	Psych forums	Spouse of CG	https://www.psychforums.com/gambling-addiction/topic173851.html	Forum	USA	Until your husband admits to himself that he has a gambling addiction , things are unlikely to change . He will still be using you as the bank and the "bad guy " . Do not engage when he starts picking fights and shifting blame . Just keep calmly repeating a simple statement of deflection - I am not taking responsibility for your actions . I am not discussing this issue while you are angry / upset…
2016	Psych forums	Spouse of CG	https://www.psychforums.com/gambling-addiction/topic173851.html	Forum	USA	Until your husband admits to himself that he has a gambling addiction , things are unlikely to change . He will still be using you as the bank and the "bad guy " . Do not engage when he starts picking fights and shifting blame . Just keep calmly repeating a simple statement of deflection - I am not taking responsibility for your actions . I am not discussing this issue while you are angry / upset…
2016	Psych forums	Spouse of CG	https://www.psychforums.com/gambling-addiction/topic173851.html	Forum	USA	The first positive thing I saw in your post was that your finances are separated. However, I wonder if by being married to him, you are still obligated or liable for his debts. You should check with a lawyer about that. It is a very serious thing that you are facing; I think the best thing is to go to GAM-ANON, as NSR suggested. You need help if there is going to be any chance for change. However…
2016	Psych forums	Spouse of CG	https://www.psychforums.com/gambling-addiction/topic173851.html	Forum	USA	The first positive thing I saw in your post was that your finances are separated. However, I wonder if by being married to him, you are still obligated or liable for his debts. You should check with a lawyer about that. It is a very serious thing that you are facing; I think the best thing is to go to GAM-ANON, as NSR suggested. You need help if there is going to be any chance for change. However…
2016	Psych forums	Spouse of CG	https://www.psychforums.com/gambling-addiction/topic173851.html	Forum	USA	The first positive thing I saw in your post was that your finances are separated. However, I wonder if by being married to him, you are still obligated or liable for his debts. You should check with a lawyer about that. It is a very serious thing that you are facing; I think the best thing is to go to GAM-ANON, as NSR suggested. You need help if there is going to be any chance for change. However…
2016	Psych forums	Spouse of CG	https://www.psychforums.com/gambling-addiction/topic173851.html	Forum	USA	If you want to help him quit you can sit down and tell him that you think he has a problem. It's important that it comes out as "I think you have a problem" instead of saying "You have a problem" One way shows concern, one way is accusatory and will cause him to be more defensive. Then talk to him about how the two of you can beat this addiction. Offer suggestions of things you can do instead of …
2016	Psych forums	Spouse of CG	https://www.psychforums.com/gambling-addiction/topic173851.html	Forum	USA	If you want to help him quit you can sit down and tell him that you think he has a problem. It's important that it comes out as "I think you have a problem" instead of saying "You have a problem" One way shows concern, one way is accusatory and will cause him to be more defensive. Then talk to him about how the two of you can beat this addiction. Offer suggestions of things you can do instead of …
2016	Psych forums	Spouse of CG	https://www.psychforums.com/gambling-addiction/topic173851.html	Forum	USA	If you want to help him quit you can sit down and tell him that you think he has a problem. It's important that it comes out as "I think you have a problem" instead of saying "You have a problem" One way shows concern, one way is accusatory and will cause him to be more defensive. Then talk to him about how the two of you can beat this addiction. Offer suggestions of things you can do instead of …
2016	Psych forums	Spouse of CG	https://www.psychforums.com/gambling-addiction/topic173851.html	Forum	USA	It will be hard work for the both of you but it will be so worth it. I'd recommend asking him every day if he gambled and when he can say "no" you need to let him know how much you appreciate it. Set up some milestones so he'll have things to look forward to. After the first week he gets X, after the second week hegets Y, and so on. And (this is most important) get him to commit to going to Gambl…
2016	Psych forums	Spouse of CG	https://www.psychforums.com/gambling-addiction/topic173851.html	Forum	USA	It will be hard work for the both of you but it will be so worth it. I'd recommend asking him every day if he gambled and when he can say "no" you need to let him know how much you appreciate it. Set up some milestones so he'll have things to look forward to. After the first week he gets X, after the second week hegets Y, and so on. And (this is most important) get him to commit to going to Gambl…
2016	Psych forums	Spouse of CG	https://www.psychforums.com/gambling-addiction/topic173851.html	Forum	USA	It will be hard work for the both of you but it will be so worth it. I'd recommend asking him every day if he gambled and when he can say "no" you need to let him know how much you appreciate it. Set up some milestones so he'll have things to look forward to. After the first week he gets X, after the second week he gets Y, and so on. And (this is most important) get him to commit to going to Gamb…
2016	Psych forums	Spouse of CG	https://www.psychforums.com/gambling-addiction/topic173851.html	Forum	USA	It will be hard work for the both of you but it will be so worth it. I'd recommend asking him every day if he gambled and when he can say "no" you need to let him know how much you appreciate it. Set up some milestones so he'll have things to look forward to. After the first week he gets X, after the second week he gets Y, and so on. And (this is most important) get him to commit to going to Gamb…
2016	Psych forums	Spouse of CG	https://www.psychforums.com/gambling-addiction/topic173851.html	Forum	USA	He needs to 'want' to stop gambling and then progress can be made. You can try to force him, but we will think of ways to get money (steal, loans, borrow, etc) to feed this addiction. I get an annual credit check and give it to my wife to show I have no loans or new CC. You have already done some excellent things in taking his bank card (take it back again. If he needs to deposit, you do it!) and…
2016	Psych forums	Spouse of CG	https://www.psychforums.com/gambling-addiction/topic173851.html	Forum	USA	He needs to 'want' to stop gambling and then progress can be made. You can try to force him, but we will think of ways to get money (steal, loans, borrow, etc) to feed this addiction. I get an annual credit check and give it to my wife to show I have no loans or new CC. You have already done some excellent things in taking his bank card (take it back again. If he needs to deposit, you do it!) and…
2016	Gambling Help Online Community Forum	Am I being selfish?	https://forum.gamblinghelponline.org.au/viewtopic.php?f=14&t=1134	Forum	Australia	My partner and I are supposed to be buying a house together but I am scared about making that financial commitment with him.
2016	Gambling Help Online Community Forum	Am I being selfish?	https://forum.gamblinghelponline.org.au/viewtopic.php?f=14&t=1134	Forum	Australia	He has always gambled on horses but over the last few months this has increased. It is only recently that I have realised that it is becoming a problem
2016	Gambling Help Online Community Forum	Am I being selfish?	https://forum.gamblinghelponline.org.au/viewtopic.php?f=14&t=1134	Forum	Australia	We have a joint account which although he doesn't add to it, he has taken all of the money out of. Despite a number of conversations he has continued taking money out, even after I took his card away from him.
2016	Gambling Help Online Community Forum	Am I being selfish?	https://forum.gamblinghelponline.org.au/viewtopic.php?f=14&t=1134	Forum	Australia	When he keeps breaking his promises and my trust how can I trust him to manage his part of a home loan. I want stability for us and our own place. I am worried that if the mortgage is in both our names and he can't pay it then I will be saddled with all the debt. I am committed to helping with the repayments but don't want the risk of being financially responsible if things go wrong because of hi…
2016	Gambling Help Online Community Forum	Am I being selfish?	https://forum.gamblinghelponline.org.au/viewtopic.php?f=14&t=1134	Forum	Australia	I don't have many people I can talk to about this so would appreciate anybody else's thoughts.
2016	Gambling Help Online Community Forum	Am I being selfish?	https://forum.gamblinghelponline.org.au/viewtopic.php?f=14&t=1134	Forum	Australia	So you have a joint account - does that mean you have put money into it and he has removed it all? If so this is tantamount to stealing. Without any delay open an account of your own and don't allow him access to it. This is for his benefit as well as your own.
2016	Gambling Help Online Community Forum	Am I being selfish?	https://forum.gamblinghelponline.org.au/viewtopic.php?f=14&t=1134	Forum	Australia	Then tell him you are seeking counsel and advice over your finances. Do you know anything about his past finances? How long do you think he has been a gambler? He may have a secret tucked away.
2016	Gambling Help Online Community Forum	Am I being selfish?	https://forum.gamblinghelponline.org.au/viewtopic.php?f=14&t=1134	Forum	Australia	He will remain a gambler unless he makes a real decision to quit and no one can make him do this it is entirely personal so all you can do is take advice yourself. Keep a check on your possessions Get your family to help you with this and make sure he can't take anything of yours - a gambler will go anywhere for the money.
2016	Gambling Help Online Community Forum	Am I being selfish?	https://forum.gamblinghelponline.org.au/viewtopic.php?f=14&t=1134	Forum	Australia	He will remain a gambler unless he makes a real decision to quit and no one can make him do this it is entirely personal so all you can do is take advice yourself. Keep a check on your possessions Get your family to help you with this and make sure he can't take anything of yours - a gambler will go anywhere for the money.
2016	Gambling Help Online Community Forum	Am I being selfish?	https://forum.gamblinghelponline.org.au/viewtopic.php?f=14&t=1134	Forum	Australia	He will remain a gambler unless he makes a real decision to quit and no one can make him do this it is entirely personal so all you can do is take advice yourself. Keep a check on your possessions Get your family to help you with this and make sure he can't take anything of yours - a gambler will go anywhere for the money.
2016	Gambling Help Online Community Forum	Am I being selfish?	https://forum.gamblinghelponline.org.au/viewtopic.php?f=14&t=1134	Forum	Australia	start an account just in your name and protect your income. If he has been taking money from the joint account it is stealing..i suggest you get financial counselling before you make such a commitment to protect yourself..and you need to sit down and share your concerns
2016	Gambling Help Online Community Forum	Am I being selfish?	https://forum.gamblinghelponline.org.au/viewtopic.php?f=14&t=1134	Forum	Australia	start an account just in your name and protect your income. If he has been taking money from the joint account it is stealing..i suggest you get financial counselling before you make such a commitment to protect yourself..and you need to sit down and share your concerns
2016	Gambling Help Online Community Forum	Am I being selfish?	https://forum.gamblinghelponline.org.au/viewtopic.php?f=14&t=1134	Forum	Australia	Another option is to consider holding off on the mortgage until this has been resolved. Whether it be 6 months or a year, all parties need to be committed, so I would sit with them and ask: why they think the gambling has increased? Has it always been a problem? Protecting your finances is the most important step, and another question that comes to mind is: if he is using your income in the joint…
2016	Gambling Help Online Community Forum	Am I being selfish?	https://forum.gamblinghelponline.org.au/viewtopic.php?f=14&t=1134	Forum	Australia	I encourage you to speak to a gambling counsellor, or financial counsellor through Gamblers Help 1800 858 858/ They can provide advice as gambling counsellors to you and/or your partner. Your partner has to be motivated to change though, no one can make someone stop gambling, and I do not think you are being selfish at all.
2017	Gambling Help Online Community Forum	Am I doing the right thing? (1)	https://forum.gamblinghelponline.org.au/viewtopic.php?f=14&t=1152	Forum	Australia	My brother is in his mid 40's. He is bankrupt and his wife just left him. He is a gambler and has an addiction. I have agreed to try and sort out his bills with his weekly pay and he focus on going to gamblers anon and sorting his head out. Up until now he has always gone to mum for money but she has none left. Am I doing the right thing for my brother and can anyone offer me some advice please?
2017	Gambling Help Online Community Forum	Am I doing the right thing? (1)	https://forum.gamblinghelponline.org.au/viewtopic.php?f=14&t=1152	Forum	Australia	My brother is in his mid 40's. He is bankrupt and his wife just left him. He is a gambler and has an addiction. I have agreed to try and sort out his bills with his weekly pay and he focus on going to gamblers anon and sorting his head out. Up until now he has always gone to mum for money but she has none left. Am I doing the right thing for my brother and can anyone offer me some advice please?
2017	Gambling Help Online Community Forum	Am I doing the right thing? (1)	https://forum.gamblinghelponline.org.au/viewtopic.php?f=14&t=1152	Forum	Australia	Helping him financially is not the right thing to do, it won't go where it should at present. However by being an emotional support whilst he gets back on his feet would be invaluable to him. I hope you have read some of the other posts so you can be more informed of how difficult it can be for all involved whilst on the road to recovery and the strategies that can be used . Whilst the addiction …
2017	Gambling Help Online Community Forum	Am I doing the right thing? (1)	https://forum.gamblinghelponline.org.au/viewtopic.php?f=14&t=1152	Forum	Australia	Helping him financially is not the right thing to do, it won't go where it should at present. However by being an emotional support whilst he gets back on his feet would be invaluable to him. I hope you have read some of the other posts so you can be more informed of how difficult it can be for all involved whilst on the road to recovery and the strategies that can be used . Whilst the addiction …
2017	Gambling Help Online Community Forum	Am I doing the right thing? (1)	https://forum.gamblinghelponline.org.au/viewtopic.php?f=14&t=1152	Forum	Australia	Helping him financially is not the right thing to do, it won't go where it should at present. However by being an emotional support whilst he gets back on his feet would be invaluable to him. I hope you have read some of the other posts so you can be more informed of how difficult it can be for all involved whilst on the road to recovery and the strategies that can be used . Whilst the addiction …
2017	Gambling Help Online Community Forum	Am I doing the right thing? (1)	https://forum.gamblinghelponline.org.au/viewtopic.php?f=14&t=1152	Forum	Australia	Gamblers anon would be good however it is only one form of support and it sounds like he may need different kinds from what he is going through, so I hope he considers financial counselling and particularly face to face one on one counselling to work on underlying issues. He is fortunate to have you supporting him.
2017	Gambling Help Online Community Forum	Am I doing the right thing? (1)	https://forum.gamblinghelponline.org.au/viewtopic.php?f=14&t=1152	Forum	Australia	Take care & keep in touch & call the help line & speak to one of the counsellors yourself for some help, they are very good
2017	Gambling Help Online Community Forum	Am I doing the right thing? (1)	https://forum.gamblinghelponline.org.au/viewtopic.php?f=14&t=1152	Forum	Australia	I am continuing to read all the strategies etc that are available on this website and others. I feel so sick over all of this, just consuming my life and it's not my addiction. Breaks my heart.
2017	Gambling Help Online Community Forum	Am I doing the right thing? (1)	https://forum.gamblinghelponline.org.au/viewtopic.php?f=14&t=1152	Forum	Australia	Unfortunately it not only affects the gambler but those around also. You can also do counselling through gamblers help and it may help with you putting boundaries in place, what your prepared to do to help and what's non negotiable, but in particular you need to be heard by someone who can assist you in dealing with this so it is not a constant problem for you.
2017	Gambling Help Online Community Forum	Am I doing the right thing? (1)	https://forum.gamblinghelponline.org.au/viewtopic.php?f=14&t=1152	Forum	Australia	I agree that helping out the gambler financially i.e., giving him money, bailing him out, is a big 'no no' as even with the best intentions, the money is likely to be spent on gambling. If you're able to help your brother by controlling his finances for a while it might be helpful. Limiting his access to cash could be an effective barrier in terms of making change. Obviously you wouldn't want to …
2017	Gambling Help Online Community Forum	Am I doing the right thing? (1)	https://forum.gamblinghelponline.org.au/viewtopic.php?f=14&t=1152	Forum	Australia	I agree that helping out the gambler financially i.e., giving him money, bailing him out, is a big 'no no' as even with the best intentions, the money is likely to be spent on gambling. If you're able to help your brother by controlling his finances for a while it might be helpful. Limiting his access to cash could be an effective barrier in terms of making change. Obviously you wouldn't want to …
2017	Gambling Help Online Community Forum	Am I doing the right thing? (1)	https://forum.gamblinghelponline.org.au/viewtopic.php?f=14&t=1152	Forum	Australia	I agree that helping out the gambler financially i.e., giving him money, bailing him out, is a big 'no no' as even with the best intentions, the money is likely to be spent on gambling. If you're able to help your brother by controlling his finances for a while it might be helpful. Limiting his access to cash could be an effective barrier in terms of making change. Obviously you wouldn't want to …
2017	Gambling Help Online Community Forum	Am I doing the right thing? (1)	https://forum.gamblinghelponline.org.au/viewtopic.php?f=14&t=1152	Forum	Australia	Providing emotional support for your brother will be invaluable. For instance, letting him know that he can call you when he's having an urge to gamble - sometimes that can be really powerful, as it helps the gambler realise that the urge will pass by talking to someone or doing something to distract themselves.
2017	Gambling Help Online Community Forum	Am I doing the right thing? (1)	https://forum.gamblinghelponline.org.au/viewtopic.php?f=14&t=1152	Forum	Australia	Providing emotional support for your brother will be invaluable. For instance, letting him know that he can call you when he's having an urge to gamble - sometimes that can be really powerful, as it helps the gambler realise that the urge will pass by talking to someone or doing something to distract themselves.
2017	Gambling Help Online Community Forum	Am I doing the right thing? (1)	https://forum.gamblinghelponline.org.au/viewtopic.php?f=14&t=1152	Forum	Australia	If you'd like further support, you can always call Gambler's Helpline 24/7 to speak with a trained gambling counsellor: 1800 858 858.
2017	Gambling Help Online Community Forum	Am I doing the right thing? (1)	https://forum.gamblinghelponline.org.au/viewtopic.php?f=14&t=1152	Forum	Australia	Giving your brother support is fantastic but not financially..it is only a bandaid measure and will only solve the short term problem..he needs to seek professional help and so do you so you know how to help so it benefits everyone
2017	Gambling Help Online Community Forum	Am I doing the right thing? (1)	https://forum.gamblinghelponline.org.au/viewtopic.php?f=14&t=1152	Forum	Australia	I have been seeking advice from the chat counsellor on here and they thought managing his money so he could get initial help was a possible action I could take. I do not intend on giving him money only helping him manage the money he does have. I thought it was a positive step that he has asked us for help and is willingly seeking external support. I feel so confused now.
2017	Gambling Help Online Community Forum	Am I doing the right thing? (1)	https://forum.gamblinghelponline.org.au/viewtopic.php?f=14&t=1152	Forum	Australia	I have been seeking advice from the chat counsellor on here and they thought managing his money so he could get initial help was a possible action I could take. I do not intend on giving him money only helping him manage the money he does have. I thought it was a positive step that he has asked us for help and is willingly seeking external support. I feel so confused now.
2017	Gambling Help Online Community Forum	Am I doing the right thing? (1)	https://forum.gamblinghelponline.org.au/viewtopic.php?f=14&t=1152	Forum	Australia	Helping him manage his money is a positive thing to do as long as you dont give him money..he should be very thankful he has someone willing to help and you are doing a very kind thing to help him..together hopefully you can help him beat this habit..good luck
2019	Gambling Help Online Community Forum	Angry and lonely	https://forum.gamblinghelponline.org.au/viewtopic.php?f=14&t=1966	Forum	Australia	Firstly, welcome to the gamblers help online forum. It sounds as though you're going through a difficult time at the moment, however its important to be mindful that you're not alone in this and with the right supports can assist you through this difficult time.
2019	Gambling Help Online Community Forum	Angry and lonely	https://forum.gamblinghelponline.org.au/viewtopic.php?f=14&t=1966	Forum	Australia	In terms of what's next from here, its about knowing what you in fact have control over, which is to provide the right information to your husband in his recovery and be present and supportive of your two children. I suggest you get in touch with gamblers help (1800 858 858) which would connect you with a trained gamblers help counselor over the phone, who may be able to unpack what might be goin…
2019	Gambling Help Online Community Forum	Angry and lonely	https://forum.gamblinghelponline.org.au/viewtopic.php?f=14&t=1966	Forum	Australia	In terms of what's next from here, its about knowing what you in fact have control over, which is to provide the right information to your husband in his recovery and be present and supportive of your two children. I suggest you get in touch with gamblers help (1800 858 858) which would connect you with a trained gamblers help counselor over the phone, who may be able to unpack what might be goin…
2019	Gambling Help Online Community Forum	Angry and lonely	https://forum.gamblinghelponline.org.au/viewtopic.php?f=14&t=1966	Forum	Australia	In terms of what's next from here, its about knowing what you in fact have control over, which is to provide the right information to your husband in his recovery and be present and supportive of your two children. I suggest you get in touch with gamblers help (1800 858 858) which would connect you with a trained gamblers help counselor over the phone, who may be able to unpack what might be goin…
2019	Gambling Help Online Community Forum	Angry and lonely	https://forum.gamblinghelponline.org.au/viewtopic.php?f=14&t=1966	Forum	Australia	In terms of what's next from here, its about knowing what you in fact have control over, which is to provide the right information to your husband in his recovery and be present and supportive of your two children. I suggest you get in touch with gamblers help (1800 858 858) which would connect you with a trained gamblers help counselor over the phone, who may be able to unpack what might be goin…
2019	Gambling Help Online Community Forum	Angry and lonely	https://forum.gamblinghelponline.org.au/viewtopic.php?f=14&t=1966	Forum	Australia	In terms of what's next from here, its about knowing what you in fact have control over, which is to provide the right information to your husband in his recovery and be present and supportive of your two children. I suggest you get in touch with gamblers help (1800 858 858) which would connect you with a trained gamblers help counselor over the phone, who may be able to unpack what might be goin…
2019	Gambling Help Online Community Forum	Angry and lonely	https://forum.gamblinghelponline.org.au/viewtopic.php?f=14&t=1966	Forum	Australia	In terms of what's next from here, its about knowing what you in fact have control over, which is to provide the right information to your husband in his recovery and be present and supportive of your two children. I suggest you get in touch with gamblers help (1800 858 858) which would connect you with a trained gamblers help counselor over the phone, who may be able to unpack what might be goin…
2019	Gambling Help Online Community Forum	Angry and lonely	https://forum.gamblinghelponline.org.au/viewtopic.php?f=14&t=1966	Forum	Australia	I'm not sure if you've seen it but I just thought I would mention you might find some helpful info from our recent financial counsellor Q&A - she offers some really helpful ideas and resources on ways to protect your self, finances and assets if that's something that you're concerned about. There's also some great general info about financial counselling, which may be a helpful option for you at …
2018	Gambling Help Online Community Forum	Angry	https://forum.gamblinghelponline.org.au/viewtopic.php?f=14&t=1809	Forum	Australia	I have recently separated from my husband. It is not your normal separation he comes over and its like we are together but have 2 houses. We thought this would be easier on the kids and we still have feelings for each other more so him I am starting to resent him. So every weekend its the same stuff over and over and the promises come in thick and hard. We have a good weekend and then he cracks a…
2018	Gambling Help Online Community Forum	Angry	https://forum.gamblinghelponline.org.au/viewtopic.php?f=14&t=1809	Forum	Australia	I have tried a counselor but just didn't feel the connection.
2018	Gambling Help Online Community Forum	Angry	https://forum.gamblinghelponline.org.au/viewtopic.php?f=14&t=1809	Forum	Australia	remember many years ago someone told me l needed to decide whether to think with my heart or think with my head. It took me a while to understand and make my decision.
2018	Gambling Help Online Community Forum	Angry	https://forum.gamblinghelponline.org.au/viewtopic.php?f=14&t=1809	Forum	Australia	In the mean time, it is important to mange your own self-care, find things that help keep you relaxed for your own wellbeing.
2018	Gambling Help Online Community Forum	Angry	https://forum.gamblinghelponline.org.au/viewtopic.php?f=14&t=1809	Forum	Australia	Love him [gambler husband], treat him as a patient. Seek professional support. The situation will change. More resentment won't help the situation but distancing each other. Pull him back to reality
2018	Gambling Help Online Community Forum	Angry	https://forum.gamblinghelponline.org.au/viewtopic.php?f=14&t=1809	Forum	Australia	Love him [gambler husband], treat him as a patient. Seek professional support. The situation will change. More resentment won't help the situation but distancing each other. Pull him back to reality
2018	Gambling Help Online Community Forum	Angry	https://forum.gamblinghelponline.org.au/viewtopic.php?f=14&t=1809	Forum	Australia	You know u are not giving up in him, otherwise u already packed ur bag and left instead of writing this post, right?
2018	Gambling Help Online Community Forum	Angry	https://forum.gamblinghelponline.org.au/viewtopic.php?f=14&t=1809	Forum	Australia	My husband loses control over his gambling when he drinks. Going to the pub has become his just about only social activity. He drinks and plays the pokies, loses all reason and then gets super annoyed and mean. I had a gambling problem myself which I dealt with some years ago but this dragged me back in - no excuse just fact. I have now made the decision to stop gambling but he keeps saying he wi…
2017	Gambling Help Online Community Forum	Basic needs	https://forum.gamblinghelponline.org.au/viewtopic.php?f=14&t=1287	Forum	Australia	I am leaving my husband of 2 years who has a nasty gambling addiction. His addiction is now jeperdising the roof that is over me and my 5 month old sons head. This addiction has taken my own life and rung me out to dry.
2017	Gambling Help Online Community Forum	Basic needs	https://forum.gamblinghelponline.org.au/viewtopic.php?f=14&t=1287	Forum	Australia	I am leaving my husband of 2 years who has a nasty gambling addiction. His addiction is now jeperdising the roof that is over me and my 5 month old sons head. This addiction has taken my own life and rung me out to dry.
2017	Gambling Help Online Community Forum	Basic needs	https://forum.gamblinghelponline.org.au/viewtopic.php?f=14&t=1287	Forum	Australia	I am so sad and although linked in with a family violence worker I just want to be on the other side of this.
2017	Gambling Help Online Community Forum	Basic needs	https://forum.gamblinghelponline.org.au/viewtopic.php?f=14&t=1287	Forum	Australia	You need to look after yourself and your son first. This is affecting you as well. You have every right to protect yourself and your son from your husbands addiction. I know it's hard but try not to let His addiction get in the way of Your future happiness. You deserve better.
2017	Gambling Help Online Community Forum	Basic needs	https://forum.gamblinghelponline.org.au/viewtopic.php?f=14&t=1287	Forum	Australia	I suggest you get in contact with a gambling councellor for yourself to discuss your options. They have great support for gambler's family's on the Gambler's Help website.
2017	Gambling Help Online Community Forum	Basic needs	https://forum.gamblinghelponline.org.au/viewtopic.php?f=14&t=1287	Forum	Australia	I echo what JinxyWolf has said, it sounds like such a hard situation and I believe that you are making a decision that doesn't say you don't love your husband, but you are putting yourself and your baby, first. Which isn't easy, none of it is, but until your husband changes for good, you need to look after you
2017	Gambling Help Online Community Forum	Basic needs	https://forum.gamblinghelponline.org.au/viewtopic.php?f=14&t=1287	Forum	Australia	I would suggest it might also be worthwhile talking to a Financial Counsellor which you can contact through Gamblers Helpline 1800 858 858, who can help with the monetary issues and what you can do to protect yourself financially.
2016	Gambling Help Online Community Forum	blamed for losing any advise how to stay somewhat sane pleas	https://forum.gamblinghelponline.org.au/viewtopic.php?f=14&t=1141	Forum	Australia	Dont even entertain that thought one bit you are not responsible for his gambling one bit.It is all his own doing his choice unfortunately not just his loss when he loses his/yours/our money.Its a common thing to blame anyone or anything.Its one of the downfalls of gambling..... tunnel vision see only what you want to see,when you lose look for excuses.
2017	Gambling Help Online Community Forum	blamed for losing any advise how to stay somewhat sane pleas	https://forum.gamblinghelponline.org.au/viewtopic.php?f=14&t=1141	Forum	Australia	Just wanted to make sure you knew that you could get free counselling about this from Gamblers Help. The service is for significant others as well. It sounds touch with no one there to support you through this! If you call 1800 858 858. They can let you know your nearest service.
2017	Gambling Help Online Community Forum	blamed for losing any advise how to stay somewhat sane pleas	https://forum.gamblinghelponline.org.au/viewtopic.php?f=14&t=1141	Forum	Australia	have been in your shoes... blamed and challenged for anything that went wrong around the house, and under constant accusations and pressure from my partner. When I discovered her gambling habits, and researched what it is all about, it started to make sense. It was painful, and no matter what I tried it seemed impossible to offer help or help our relationship grow.
2017	Gambling Help Online Community Forum	blamed for losing any advise how to stay somewhat sane pleas	https://forum.gamblinghelponline.org.au/viewtopic.php?f=14&t=1141	Forum	Australia	This is a form of, or at least very similar to, emotional abuse. Read books on emotional abuse and identify it, and how to respond. I don't recommend putting fire on fire, to show them how bad it feels when receiving what you are receiving. That may seem logical, but the gambler is not logical. They will use this against you as further evidence that you are crazy, a problem and need help.
2017	Gambling Help Online Community Forum	blamed for losing any advise how to stay somewhat sane pleas	https://forum.gamblinghelponline.org.au/viewtopic.php?f=14&t=1141	Forum	Australia	This is a form of, or at least very similar to, emotional abuse. Read books on emotional abuse and identify it, and how to respond. I don't recommend putting fire on fire, to show them how bad it feels when receiving what you are receiving. That may seem logical, but the gambler is not logical. They will use this against you as further evidence that you are crazy, a problem and need help.
2017	Gambling Help Online Community Forum	blamed for losing any advise how to stay somewhat sane pleas	https://forum.gamblinghelponline.org.au/viewtopic.php?f=14&t=1141	Forum	Australia	So.. what do you do? First I recommend taking the steps recommended on here. Limit the practical damage gambling can do to your finances and future.
2017	Gambling Help Online Community Forum	blamed for losing any advise how to stay somewhat sane pleas	https://forum.gamblinghelponline.org.au/viewtopic.php?f=14&t=1141	Forum	Australia	As for the emotional aspect, and blaming. Read and identify the language that is unhealthy. Consider talking to your partner about this separately to any discussions around gambling. Maybe form an agreement that states you both will not tolerate emotional abuse as part of your relationship and be clear on what that is, and how you will both respond when it occurs
2017	Gambling Help Online Community Forum	blamed for losing any advise how to stay somewhat sane pleas	https://forum.gamblinghelponline.org.au/viewtopic.php?f=14&t=1141	Forum	Australia	found a book by Patricia Evans titled "The Verbally Abusive Relationship" as very helpful in building confidence and strategies to deal with this. Do not be intimidated. Be strong and transparent, but learn what you are dealing with and how to respond
2017	Gambling Help Online Community Forum	blamed for losing any advise how to stay somewhat sane pleas	https://forum.gamblinghelponline.org.au/viewtopic.php?f=14&t=1141	Forum	Australia	Tackle this and restore proper, respectful communication, and you will be on a better footing to discuss the hurt and damage that your partners' gambling is causing. I know it doesn't seem fair that you have to do all the work to learn new skills, methods, and take ownership of these sort of strategies but if simply leaving the relationship is not a viable or desired solution for you at the momen…
2019	Gambling Help Online Community Forum	Boyfriend GA - 24yrs, helping him is making us toxic	https://forum.gamblinghelponline.org.au/viewtopic.php?f=14&t=2005	Forum	Australia	It is a cycle of, taking control financially (to help him and to pay myself back), fighting over lies and finding out he betted, he takes back control for a while, loses money, I help out if i really have to, he has a break down i get back control. this cycle goes on and on (we have tried his parents doing it too).
2019	Gambling Help Online Community Forum	Boyfriend GA - 24yrs, helping him is making us toxic	https://forum.gamblinghelponline.org.au/viewtopic.php?f=14&t=2005	Forum	Australia	This year, we moved interstate and are living together. I have taken control to ensure rent and bills are paid. I also try to help him save, do my best to not let him have money if i know he doesn't need to, I also am able to see when he bets and lies. This results in big fights, hurtful comments (he blames me a lot). I get very emotional, he is tough and can be mean, but eventually apologies...a…
2019	Gambling Help Online Community Forum	Boyfriend GA - 24yrs, helping him is making us toxic	https://forum.gamblinghelponline.org.au/viewtopic.php?f=14&t=2005	Forum	Australia	This year, we moved interstate and are living together. I have taken control to ensure rent and bills are paid. I also try to help him save, do my best to not let him have money if i know he doesn't need to, I also am able to see when he bets and lies. This results in big fights, hurtful comments (he blames me a lot). I get very emotional, he is tough and can be mean, but eventually apologies...a…
2019	Gambling Help Online Community Forum	Boyfriend GA - 24yrs, helping him is making us toxic	https://forum.gamblinghelponline.org.au/viewtopic.php?f=14&t=2005	Forum	Australia	This year, we moved interstate and are living together. I have taken control to ensure rent and bills are paid. I also try to help him save, do my best to not let him have money if i know he doesn't need to, I also am able to see when he bets and lies. This results in big fights, hurtful comments (he blames me a lot). I get very emotional, he is tough and can be mean, but eventually apologies...a…
2019	Gambling Help Online Community Forum	Boyfriend GA - 24yrs, helping him is making us toxic	https://forum.gamblinghelponline.org.au/viewtopic.php?f=14&t=2005	Forum	Australia	I am obsessing to help him, working out a budget, trying to (but failing) to be strict with how much i give him (depending how angry he gets). Trying to not financially help, but end up helping. Checking his account to see what hes taken etc. Its causing me stress. I want him to have savings so we can do things. Do i just take the rent and bills and leave it and distance myself from any help?
2019	Gambling Help Online Community Forum	Boyfriend GA - 24yrs, helping him is making us toxic	https://forum.gamblinghelponline.org.au/viewtopic.php?f=14&t=2005	Forum	Australia	I am obsessing to help him, working out a budget, trying to (but failing) to be strict with how much i give him (depending how angry he gets). Trying to not financially help, but end up helping. Checking his account to see what hes taken etc. Its causing me stress. I want him to have savings so we can do things. Do i just take the rent and bills and leave it and distance myself from any help?
2019	Gambling Help Online Community Forum	Boyfriend GA - 24yrs, helping him is making us toxic	https://forum.gamblinghelponline.org.au/viewtopic.php?f=14&t=2005	Forum	Australia	Would both of you be open to possibly seeing a gambling counsellor/financial counsellor ?
2019	Gambling Help Online Community Forum	Boyfriend GA - 24yrs, helping him is making us toxic	https://forum.gamblinghelponline.org.au/viewtopic.php?f=14&t=2005	Forum	Australia	In the meantime, keep time for yourself and manage your own self-care as this can understandably become quite consuming.
2019	Gambling Help Online Community Forum	Boyfriend GA - 24yrs, helping him is making us toxic	https://forum.gamblinghelponline.org.au/viewtopic.php?f=14&t=2005	Forum	Australia	I dread every pay day as he asks for cash for things he doesn't need, lunch money, when hes packed it to work, petrol, when he has half a tank etc. Sometimes he lies sometimes he doesn't. And It is hard for me to know. And I argue to spend on what he NEEDS and get used to budgeting.
2019	Gambling Help Online Community Forum	Boyfriend GA - 24yrs, helping him is making us toxic	https://forum.gamblinghelponline.org.au/viewtopic.php?f=14&t=2005	Forum	Australia	It turns into toxic arguing to the point where he takes back control. Which is where we are at now, i had a massive chat to him and he listened and understood...
2019	Gambling Help Online Community Forum	Boyfriend GA - 24yrs, helping him is making us toxic	https://forum.gamblinghelponline.org.au/viewtopic.php?f=14&t=2005	Forum	Australia	My aim this week is to get back the control and get him to self exclude...which im worried how to approach
2019	Gambling Help Online Community Forum	Boyfriend GA - 24yrs, helping him is making us toxic	https://forum.gamblinghelponline.org.au/viewtopic.php?f=14&t=2005	Forum	Australia	It can be useful at this point to share your feelings in a civil manner about the relationship as a whole, and expressing how all this is affecting you.
2019	Gambling Help Online Community Forum	Boyfriend GA - 24yrs, helping him is making us toxic	https://forum.gamblinghelponline.org.au/viewtopic.php?f=14&t=2005	Forum	Australia	I have tried that [prof help]. He is seeing a psychologist. But only twice so far.
2019	Gambling Help Online Community Forum	Boyfriend GA - 24yrs, helping him is making us toxic	https://forum.gamblinghelponline.org.au/viewtopic.php?f=14&t=2005	Forum	Australia	He reluctantly gave me back the password to his account. We got in an argument as I have given him a serious ultimatum that if he doesnʼt make changes, I cannot hang around. I have given him 3 years of support so It didnʼt come lightly to say that. And he wasnʼt budging to start making some changes.
2019	Gambling Help Online Community Forum	Boyfriend GA - 24yrs, helping him is making us toxic	https://forum.gamblinghelponline.org.au/viewtopic.php?f=14&t=2005	Forum	Australia	He reluctantly gave me back the password to his account. We got in an argument as I have given him a serious ultimatum that if he doesnʼt make changes, I cannot hang around. I have given him 3 years of support so It didnʼt come lightly to say that. And he wasnʼt budging to start making some changes.
2019	Gambling Help Online Community Forum	Boyfriend GA - 24yrs, helping him is making us toxic	https://forum.gamblinghelponline.org.au/viewtopic.php?f=14&t=2005	Forum	Australia	With people gambling, unfortunately they will only stop when they are ready to, generally when they have experienced some sort of negative consequence from it. This cycle may keep happening if he is not ready to stop- at which point you need to ask yourself how much is too much... when does it all stop?
2019	Gambling Help Online Community Forum	Boyfriend GA - 24yrs, helping him is making us toxic	https://forum.gamblinghelponline.org.au/viewtopic.php?f=14&t=2005	Forum	Australia	One piece of advice I will pass to you, is to not give him any money, and stop bailing him out of debts etc. This is enabling his gambling behaviour, and most likely he will not stop if you are doing this. It might be most helpful to take control of his finances, ensure his debts and bills are paid... and don't allow him any money to gamble with. Ideally he should help you with paying his debts a…
2019	Gambling Help Online Community Forum	Boyfriend GA - 24yrs, helping him is making us toxic	https://forum.gamblinghelponline.org.au/viewtopic.php?f=14&t=2005	Forum	Australia	One piece of advice I will pass to you, is to not give him any money, and stop bailing him out of debts etc. This is enabling his gambling behaviour, and most likely he will not stop if you are doing this. It might be most helpful to take control of his finances, ensure his debts and bills are paid... and don't allow him any money to gamble with. Ideally he should help you with paying his debts a…
2019	Gambling Help Online Community Forum	Boyfriend GA - 24yrs, helping him is making us toxic	https://forum.gamblinghelponline.org.au/viewtopic.php?f=14&t=2005	Forum	Australia	One piece of advice I will pass to you, is to not give him any money, and stop bailing him out of debts etc. This is enabling his gambling behaviour, and most likely he will not stop if you are doing this. It might be most helpful to take control of his finances, ensure his debts and bills are paid... and don't allow him any money to gamble with. Ideally he should help you with paying his debts a…
2019	Gambling Help Online Community Forum	Boyfriend GA - 24yrs, helping him is making us toxic	https://forum.gamblinghelponline.org.au/viewtopic.php?f=14&t=2005	Forum	Australia	At the moment I battle with trying so hard to keep money from him to save and start having some backup savings...and also letting him make the mistakes he needs to make At the end of the day, it is his money and me holding it causes a lot of conflict. So today he has asked for his weekly allowance (he only got paid yesterday) I tried hard to not to, but like I said ultimately its his money and if…
2019	Gambling Help Online Community Forum	Boyfriend GA - 24yrs, helping him is making us toxic	https://forum.gamblinghelponline.org.au/viewtopic.php?f=14&t=2005	Forum	Australia	At the moment I battle with trying so hard to keep money from him to save and start having some backup savings...and also letting him make the mistakes he needs to make At the end of the day, it is his money and me holding it causes a lot of conflict. So today he has asked for his weekly allowance (he only got paid yesterday) I tried hard to not to, but like I said ultimately its his money and if…
2019	Gambling Help Online Community Forum	Boyfriend GA - 24yrs, helping him is making us toxic	https://forum.gamblinghelponline.org.au/viewtopic.php?f=14&t=2005	Forum	Australia	In a way i am relived now, and as bad as it sounds, i want him to see what life is like without my help. And realise his decisions aren't good.
2019	Gambling Help Online Community Forum	Boyfriend GA - 24yrs, helping him is making us toxic	https://forum.gamblinghelponline.org.au/viewtopic.php?f=14&t=2005	Forum	Australia	Sometimes we get in situations where he needs my help, but not often. and i do my best to stay away from helping. I want him to learn the consequences
2018	Gambling Help Online Community Forum	Carrying such a heavy weight	https://forum.gamblinghelponline.org.au/viewtopic.php?f=14&t=1765	Forum	Australia	I desperately want to tell my family and Iʼm trying to be patient with my husband. I raised it with him the other night and the whole conversation completely spiraled because he thought I was having a go at him for not telling them yet. It seems to spiral every time I try talking to him about it and itʼs been almost two months now since I found out. I know telling them is going to be really hard …
2018	Gambling Help Online Community Forum	Carrying such a heavy weight	https://forum.gamblinghelponline.org.au/viewtopic.php?f=14&t=1765	Forum	Australia	perhaps just let him know when you intend to let your family know and let him decide himself if he wants to be present.
2018	Gambling Help Online Community Forum	Carrying such a heavy weight	https://forum.gamblinghelponline.org.au/viewtopic.php?f=14&t=1765	Forum	Australia	Feel free to contact our Gamblers Helpine > 1800858858, where one of our counselors will be able to talk you through your thoughts and feelings about the situation and how to best move forward
2017	Gambling Help Online Community Forum	Completely lost.. Wishing I was able to predict the future	https://forum.gamblinghelponline.org.au/viewtopic.php?f=14&t=1340	Forum	Australia	In May this year I noticed he was very withdrawn and agitated 24/7. I asked him what was wrong and eventually asked if he was gambling. He strongly denied my questions and again became very defensive. I was working away for a weekend and he asked me to transfer him $250 to do a grocery shop for the following fortnight. He claimed he had paid the bills that were due twice by accident. When I retur…
2017	Gambling Help Online Community Forum	Completely lost.. Wishing I was able to predict the future	https://forum.gamblinghelponline.org.au/viewtopic.php?f=14&t=1340	Forum	Australia	After confronting him, he blew up and took off. Eventually coming home and breaking down. It was then that he disclosed he had accessed a family members bank account, emptied the business account and also my paypal. Over $28000 in one weekend was gone. I immediately began looking into support and encouraged him to seek help. Due to the history of depression I was in contact with a crisis team. A …
2017	Gambling Help Online Community Forum	Completely lost.. Wishing I was able to predict the future	https://forum.gamblinghelponline.org.au/viewtopic.php?f=14&t=1340	Forum	Australia	He [gambler husband] has since packed a bag and left. Stating he will be back over the weekend to get the rest of his belongings. I know he is safe as he is at his dad's place (who I am in contact with). However he is becoming angrier because his father and I are communicating. So will wait and see what the morning brings. We still don't know the extent of how much he has lost as of yet.
2017	Gambling Help Online Community Forum	Completely lost.. Wishing I was able to predict the future	https://forum.gamblinghelponline.org.au/viewtopic.php?f=14&t=1340	Forum	Australia	All you can really do is protect yourself from the consequences of his gambling both emotionally and financially
2017	Gambling Help Online Community Forum	Completely lost.. Wishing I was able to predict the future	https://forum.gamblinghelponline.org.au/viewtopic.php?f=14&t=1340	Forum	Australia	All you can really do is protect yourself from the consequences of his gambling both emotionally and financially
2017	Gambling Help Online Community Forum	Completely lost.. Wishing I was able to predict the future	https://forum.gamblinghelponline.org.au/viewtopic.php?f=14&t=1340	Forum	Australia	Have you tried calling a councellor? they can help you to protect yourself and also on ways you may be able to help you partner
2017	Gambling Help Online Community Forum	Completely lost.. Wishing I was able to predict the future	https://forum.gamblinghelponline.org.au/viewtopic.php?f=14&t=1340	Forum	Australia	He had gone into my car, got my wallet and used my card. Luckily I have learnt to only keep a small amount on my card.
2017	Gambling Help Online Community Forum	Completely lost.. Wishing I was able to predict the future	https://forum.gamblinghelponline.org.au/viewtopic.php?f=14&t=1340	Forum	Australia	We had a family meeting today and have signed all of the business finances to his father.
2017	Gambling Help Online Community Forum	Completely lost.. Wishing I was able to predict the future	https://forum.gamblinghelponline.org.au/viewtopic.php?f=14&t=1340	Forum	Australia	Next step is for him to make the calls and book his appointments. I would do this however I believe he needs to do this for him. I can't force him. He has started the 100 day challenge today aswell and I have encouraged him to sign up to this site. So lots of positives on his part
2017	Gambling Help Online Community Forum	Completely lost.. Wishing I was able to predict the future	https://forum.gamblinghelponline.org.au/viewtopic.php?f=14&t=1340	Forum	Australia	Next step is for him to make the calls and book his appointments. I would do this however I believe he needs to do this for him. I can't force him. He has started the 100 day challenge today aswell and I have encouraged him to sign up to this site. So lots of positives on his part
2017	Gambling Help Online Community Forum	Completely lost.. Wishing I was able to predict the future	https://forum.gamblinghelponline.org.au/viewtopic.php?f=14&t=1340	Forum	Australia	I am exhausted and feel like I am living with a stranger. I have an appointment booked with my Dr to get plugged into a councilor to help work through some of my emotions
2017	Gambling Help Online Community Forum	Completely lost.. Wishing I was able to predict the future	https://forum.gamblinghelponline.org.au/viewtopic.php?f=14&t=1340	Forum	Australia	Don't forget to look after yourself, you can be there for you partner, support him, but you also need support. Someone you can talk too, confide in, someone who can help you ride the rollarcoaster, hold your hand when things get tough, whether that's a councellor, close friend or family member.
2017	Gambling Help Online Community Forum	Completely lost.. Wishing I was able to predict the future	https://forum.gamblinghelponline.org.au/viewtopic.php?f=14&t=1340	Forum	Australia	I share your frustration about online betting accounts, they make it far to easy to sign back up. Thankfully there are programs that will block your computers access to gambling sites. Not free sadly, but i think very cost effective for what they do. There are plenty out there, if you are interested just type gambling blocking into google, or try: https://www.gamblock.com/ or http://www.betfilter…
2017	Gambling Help Online Community Forum	Completely lost.. Wishing I was able to predict the future	https://forum.gamblinghelponline.org.au/viewtopic.php?f=14&t=1340	Forum	Australia	The other thing to think about is gambling consequences. Often gamblers will avoid the negative aspects of gambling by getting others to pay of their debts. With no consequences there is not reason to change gambling. You mentioned that you have started working more due to the financial stress, I wonder if he is working towards paying off the debts or if he is getting a free ride? If he is truly …
2019	Gambling Help Online Community Forum	Destruction on a Grand Scale	https://forum.gamblinghelponline.org.au/viewtopic.php?f=14&t=2143	Forum	Australia	Things really took a turn for the worse around 7 years ago and I thought that he may come to his senses, but he didnʼt. The unrelenting financial stress, and accompanying abusive behaviour, led me to leave him around 3 years ago. I would have left much earlier except … you guessed it … I didnʼt have any money or resources to leave with as he had full control over our financials. I had to squirrel…
2019	Gambling Help Online Community Forum	Destruction on a Grand Scale	https://forum.gamblinghelponline.org.au/viewtopic.php?f=14&t=2143	Forum	Australia	Things really took a turn for the worse around 7 years ago and I thought that he may come to his senses, but he didnʼt. The unrelenting financial stress, and accompanying abusive behaviour, led me to leave him around 3 years ago. I would have left much earlier except … you guessed it … I didnʼt have any money or resources to leave with as he had full control over our financials. I had to squirrel…
2019	Gambling Help Online Community Forum	Destruction on a Grand Scale	https://forum.gamblinghelponline.org.au/viewtopic.php?f=14&t=2143	Forum	Australia	I have had to seek legal advice and spend my precious money in an attempt to protect myself from his imminent bankruptcy, as he also has had to do to file defences against the Statements of Claim that he is receiving from some creditors.
2019	Gambling Help Online Community Forum	Destruction on a Grand Scale	https://forum.gamblinghelponline.org.au/viewtopic.php?f=14&t=2143	Forum	Australia	The main thing to remember is to look after yourself and if you need support to reach out to either a loved one or the gambling helpline (1800 858 858)
2019	Gambling Help Online Community Forum	Destruction on a Grand Scale	https://forum.gamblinghelponline.org.au/viewtopic.php?f=14&t=2143	Forum	Australia	The main thing to remember is to look after yourself and if you need support to reach out to either a loved one or the gambling helpline (1800 858 858)
2019	Gambling Help Online Community Forum	Destruction on a Grand Scale	https://forum.gamblinghelponline.org.au/viewtopic.php?f=14&t=2143	Forum	Australia	The main thing to remember is to look after yourself and if you need support to reach out to either a loved one or the gambling helpline (1800 858 858)
2019	Gambling Help Online Community Forum	Destruction on a Grand Scale	https://forum.gamblinghelponline.org.au/viewtopic.php?f=14&t=2143	Forum	Australia	At this time, practicing self-care is important where you can find some time for yourself to switch off or engage in an activity/hobby that you enjoy.
2019	Gambling Help Online Community Forum	Destruction on a Grand Scale	https://forum.gamblinghelponline.org.au/viewtopic.php?f=14&t=2143	Forum	Australia	At this time, practicing self-care is important where you can find some time for yourself to switch off or engage in an activity/hobby that you enjoy.
2019	Gambling Help Online Community Forum	Destruction on a Grand Scale	https://forum.gamblinghelponline.org.au/viewtopic.php?f=14&t=2143	Forum	Australia	If you do want face to face support we do offer gambling counselling to family members as well as financial counselling, for further guidance and support around finances. Our services are also free of charge
2018	Gambling Help Online Community Forum	Do I give it another go or leave?	https://forum.gamblinghelponline.org.au/viewtopic.php?f=14&t=1790	Forum	Australia	He became quite depressed so we got him to see someone, he was happy to be doing it but he then again relapsed and spend over $6000 which was he money we were supposed to use for our wedding. We then got him into an out-patient programme which he was so excited for and has great success rates. Iʼve never seen him so happy to go before and I thought this was it. However since then we have had 2 re…
2018	Gambling Help Online Community Forum	Do I give it another go or leave?	https://forum.gamblinghelponline.org.au/viewtopic.php?f=14&t=1790	Forum	Australia	Perhaps give the gambling helpline a call on 1800 858 858 they are better experienced at helping and advicing - not only gamblers but spouses & family.
2018	Gambling Help Online Community Forum	Do I give it another go or leave?	https://forum.gamblinghelponline.org.au/viewtopic.php?f=14&t=1790	Forum	Australia	I thought i had put enough restrictions on our home loan account but the bank just handed the cash over with a picture ID.
2018	Gambling Help Online Community Forum	Don't know what to do	https://forum.gamblinghelponline.org.au/viewtopic.php?f=14&t=1626	Forum	Australia	l think you need to sit down your partner and tell him this is not on! Encourage him to get help... which may or may not work.. to be honest. He has an addiction that is difficult but not impossible to curb.
2018	Gambling Help Online Community Forum	Don't know what to do	https://forum.gamblinghelponline.org.au/viewtopic.php?f=14&t=1626	Forum	Australia	You need also... to look after yourself and your children (if you have any) first and foremost.
2018	Gambling Help Online Community Forum	Don't know what to do	https://forum.gamblinghelponline.org.au/viewtopic.php?f=14&t=1626	Forum	Australia	I would also suggest contacting the Gambling Helpline on 1800 858 858 and they can give you advice on how to approach your partner and how to get help for yourself.
2018	Gambling Help Online Community Forum	Don't know what to do	https://forum.gamblinghelponline.org.au/viewtopic.php?f=14&t=1626	Forum	Australia	As Mona58 mentioned, continuing having an open discussion with your partner about this issue and try collaboratively develop some sort of management plan for when the urge comes on (e.g. calling the helpline, giving you control over his funds) or better yet having a regular face to face counsellor for ongoing support
2018	Gambling Help Online Community Forum	Don't know what to do	https://forum.gamblinghelponline.org.au/viewtopic.php?f=14&t=1626	Forum	Australia	As Mona58 mentioned, continuing having an open discussion with your partner about this issue and try collaboratively develop some sort of management plan for when the urge comes on (e.g. calling the helpline, giving you control over his funds) or better yet having a regular face to face counsellor for ongoing support
2018	Gambling Help Online Community Forum	Don't know what to do	https://forum.gamblinghelponline.org.au/viewtopic.php?f=14&t=1626	Forum	Australia	As Mona58 mentioned, continuing having an open discussion with your partner about this issue and try collaboratively develop some sort of management plan for when the urge comes on (e.g. calling the helpline, giving you control over his funds) or better yet having a regular face to face counsellor for ongoing support
2018	Gambling Help Online Community Forum	Don't know what to do	https://forum.gamblinghelponline.org.au/viewtopic.php?f=14&t=1626	Forum	Australia	The hardest part for a loved one is the inability to control what others choose to do, so please set some boundaries around what you are willing to cope with and continue getting support for yourself too (including financial counselling on 1800 007 007 if you'd like some information around managing debt and protecting your assets).
2018	Gambling Help Online Community Forum	Don't know what to do	https://forum.gamblinghelponline.org.au/viewtopic.php?f=14&t=1626	Forum	Australia	The hardest part for a loved one is the inability to control what others choose to do, so please set some boundaries around what you are willing to cope with and continue getting support for yourself too (including financial counselling on 1800 007 007 if you'd like some information around managing debt and protecting your assets).
2018	Gambling Help Online Community Forum	Don't know what to do	https://forum.gamblinghelponline.org.au/viewtopic.php?f=14&t=1626	Forum	Australia	I suggest going hardcore, take him to his GP , get a referral to a psychiatrist who will work with him. shut down any access to cash, accounts , ph and internet banking. Hit him hard early as it will only get worse. It's going to be very hard for you to be strong to do this but be strong. He will be in denial saying it win happen again, but it already has, hasn't it?
2018	Gambling Help Online Community Forum	Don't know what to do	https://forum.gamblinghelponline.org.au/viewtopic.php?f=14&t=1626	Forum	Australia	I suggest going hardcore, take him to his GP , get a referral to a psychiatrist who will work with him. shut down any access to cash, accounts , ph and internet banking. Hit him hard early as it will only get worse. It's going to be very hard for you to be strong to do this but be strong. He will be in denial saying it win happen again, but it already has, hasn't it?
2018	Gambling Help Online Community Forum	Don't know what to do	https://forum.gamblinghelponline.org.au/viewtopic.php?f=14&t=1626	Forum	Australia	I suggest going hardcore, take him to his GP , get a referral to a psychiatrist who will work with him. shut down any access to cash, accounts , ph and internet banking. Hit him hard early as it will only get worse. It's going to be very hard for you to be strong to do this but be strong. He will be in denial saying it win happen again, but it already has, hasn't it?
2018	Gambling Help Online Community Forum	Emotionally drained	https://forum.gamblinghelponline.org.au/viewtopic.php?f=14&t=1726	Forum	Australia	My husband stopped gambling recently and he has been sticking to it well. I'm very proud of him for that. But his depression has come back really strong since he quit and no one knows yet except me so I'm providing all of the emotional support.
2018	Gambling Help Online Community Forum	Emotionally drained	https://forum.gamblinghelponline.org.au/viewtopic.php?f=14&t=1726	Forum	Australia	But I know it's a long road ahead. Trying really hard to stay strong. My best friend knows so I've been talking to her about it and I have my own counsellor as well which helps. It's just so hard on top of all of the other life stresses we have going on at the moment. For now I'll just keep putting one foot in front of the other.
2018	Gambling Help Online Community Forum	Emotionally drained	https://forum.gamblinghelponline.org.au/viewtopic.php?f=14&t=1726	Forum	Australia	But I know it's a long road ahead. Trying really hard to stay strong. My best friend knows so I've been talking to her about it and I have my own counsellor as well which helps. It's just so hard on top of all of the other life stresses we have going on at the moment. For now I'll just keep putting one foot in front of the other.
2018	Gambling Help Online Community Forum	Emotionally drained	https://forum.gamblinghelponline.org.au/viewtopic.php?f=14&t=1726	Forum	Australia	But I know it's a long road ahead. Trying really hard to stay strong. My best friend knows so I've been talking to her about it and I have my own counsellor as well which helps. It's just so hard on top of all of the other life stresses we have going on at the moment. For now I'll just keep putting one foot in front of the other.
2018	Gambling Help Online Community Forum	Emotionally drained	https://forum.gamblinghelponline.org.au/viewtopic.php?f=14&t=1726	Forum	Australia	I have considered them [Gam-Non] but I haven't started looking into where they're located. There's part of me that wants to go to them but there's another part of me that doesn't. Not sure why. I will keep thinking about it though.
2018	Gambling Help Online Community Forum	Fathers gambling addiction is back	https://forum.gamblinghelponline.org.au/viewtopic.php?f=14&t=1669	Forum	Australia	Part of me wants to yell and scream and tell him how ashamed and disappointed I am in him. But I know I need to control myself and be compassionate, problem is, he doesn't listen or think he needs help even though he's admitted both to my mum and I separately on two occassions that he feels he is on the brink of a breakdown.
2018	Gambling Help Online Community Forum	Fathers gambling addiction is back	https://forum.gamblinghelponline.org.au/viewtopic.php?f=14&t=1669	Forum	Australia	I've spent years doing therapy and reading self help books so anytime I try to gently offer life advice, he thinks I'm trying to therapize him. I probably am because I can't really sit back and let him deteriorate. Thinking of attending a support meeting and speaking with someone on the help line to figure out some gentle approaches.
2018	Gambling Help Online Community Forum	Fathers gambling addiction is back	https://forum.gamblinghelponline.org.au/viewtopic.php?f=14&t=1669	Forum	Australia	I've spent years doing therapy and reading self help books so anytime I try to gently offer life advice, he thinks I'm trying to therapize him. I probably am because I can't really sit back and let him deteriorate. Thinking of attending a support meeting and speaking with someone on the help line to figure out some gentle approaches.
2018	Gambling Help Online Community Forum	Fathers gambling addiction is back	https://forum.gamblinghelponline.org.au/viewtopic.php?f=14&t=1669	Forum	Australia	Since May we've had several conversations about gambling. A couple of months ago I was told it was "under control" and it's purely for entertainment and he is bored etc (which I knew was an excuse) however, we made an agreement-- whenever he went to a place where he could be tempted, he would hand over his cards to me. That felt like a step in the right direction-- until he broke said agreement j…
2018	Gambling Help Online Community Forum	Fathers gambling addiction is back	https://forum.gamblinghelponline.org.au/viewtopic.php?f=14&t=1669	Forum	Australia	Since May we've had several conversations about gambling. A couple of months ago I was told it was "under control" and it's purely for entertainment and he is bored etc (which I knew was an excuse) however, we made an agreement-- whenever he went to a place where he could be tempted, he would hand over his cards to me. That felt like a step in the right direction-- until he broke said agreement j…
2018	Gambling Help Online Community Forum	Fathers gambling addiction is back	https://forum.gamblinghelponline.org.au/viewtopic.php?f=14&t=1669	Forum	Australia	When I found him he was in his car outside and by that time, I had calmed down. We spoke and he tried to lie and say it was for credit card payments etc, then I googled the place where the withdrawal took place and he finally admitted that he has a problem. We had a calm, sad conversation-- I could see the shame and depression all over him. He admitted to the depression too, all of this felt like…
2018	Gambling Help Online Community Forum	Fathers gambling addiction is back	https://forum.gamblinghelponline.org.au/viewtopic.php?f=14&t=1669	Forum	Australia	I've now got every single card and have requested to become power of attorney over his and my mother's accounts. He's agreed.
2018	Gambling Help Online Community Forum	Fathers gambling addiction is back	https://forum.gamblinghelponline.org.au/viewtopic.php?f=14&t=1669	Forum	Australia	Perhaps private counseling would be the way to go. I'm also planning on attending Gam-Anon meetings for myself and I told my father that.
2018	Gambling Help Online Community Forum	Fathers gambling addiction is back	https://forum.gamblinghelponline.org.au/viewtopic.php?f=14&t=1669	Forum	Australia	Perhaps private counseling would be the way to go. I'm also planning on attending Gam-Anon meetings for myself and I told my father that.
2018	Gambling Help Online Community Forum	Fathers gambling addiction is back	https://forum.gamblinghelponline.org.au/viewtopic.php?f=14&t=1669	Forum	Australia	I know these are all excuses, I know he must be feeling shame and I try to tell him that addiction does not reflect on intelligence or whether or not he is a failure (as he often says he feels). I'm not 'punishing' him either, i'm currently staying with him and I can just imagine how awful he feels every day. I don't want to be another contributing factor. I suppose i'd love yny tips of what else…
2018	Gambling Help Online Community Forum	Fathers gambling addiction is back	https://forum.gamblinghelponline.org.au/viewtopic.php?f=14&t=1669	Forum	Australia	I know these are all excuses, I know he must be feeling shame and I try to tell him that addiction does not reflect on intelligence or whether or not he is a failure (as he often says he feels). I'm not 'punishing' him either, i'm currently staying with him and I can just imagine how awful he feels every day. I don't want to be another contributing factor. I suppose i'd love yny tips of what else…
2018	Gambling Help Online Community Forum	Fathers gambling addiction is back	https://forum.gamblinghelponline.org.au/viewtopic.php?f=14&t=1669	Forum	Australia	Depending on the person, some people find GA meetings useful where as others prefer actual counselling on a one to one basis. If you're father would like to speak with a counsellor over the phone, you can encourage him to speak with our helpline for some immediate counselling and the counsellor can also provide a refferal to an agency. Other referral info can be found on the website
2017	Gambling Help Online Community Forum	Has led to being kicked out	https://forum.gamblinghelponline.org.au/viewtopic.php?f=14&t=1459	Forum	Australia	I have told them lm leaving as well so they should all be happy and life should be awesome without me. So tired of it all, l cant do anything until he admits there is a major gambling problem, do l sit the girls down after l move and explain to them they are adults 18 & 20. Has anyone had to walk away from your family?
2017	Gambling Help Online Community Forum	Has led to being kicked out	https://forum.gamblinghelponline.org.au/viewtopic.php?f=14&t=1459	Forum	Australia	I have told them lm leaving as well so they should all be happy and life should be awesome without me. So tired of it all, l cant do anything until he admits there is a major gambling problem, do l sit the girls down after l move and explain to them they are adults 18 & 20. Has anyone had to walk away from your family?
2017	Gambling Help Online Community Forum	Has led to being kicked out	https://forum.gamblinghelponline.org.au/viewtopic.php?f=14&t=1459	Forum	Australia	I would suggest you ring the Gambling Help line on 1800 858 858.
2017	Gambling Help Online Community Forum	Has led to being kicked out	https://forum.gamblinghelponline.org.au/viewtopic.php?f=14&t=1459	Forum	Australia	Ring someone for help. The gambling helpline or Lifeline. 131114. Ring someone today. Do not move out of the house without speaking to someone qualified (unless you want to of course)
2017	Gambling Help Online Community Forum	Has led to being kicked out	https://forum.gamblinghelponline.org.au/viewtopic.php?f=14&t=1459	Forum	Australia	I think that your daughters have a right to know what is going on. They are adults and deserve to know the truth. This is not all on you, your husband has to feel the consequences of his gambling if he is ever going to stop.
2017	Gambling Help Online Community Forum	Has led to being kicked out	https://forum.gamblinghelponline.org.au/viewtopic.php?f=14&t=1459	Forum	Australia	I think that your daughters have a right to know what is going on. They are adults and deserve to know the truth. This is not all on you, your husband has to feel the consequences of his gambling if he is ever going to stop.
2017	Gambling Help Online Community Forum	Has led to being kicked out	https://forum.gamblinghelponline.org.au/viewtopic.php?f=14&t=1459	Forum	Australia	from what you have told me it sounds like the difficulties in your relationship are about more than just gambling. While gambling is definitely one aspect of your relationship troubles, there is more that needs to be worked on. I think that the best place for you to start would be with some relationship counselling. Any relationship counselor will spot that gambling impacts on the relationship an…
2017	Gambling Help Online Community Forum	Has led to being kicked out	https://forum.gamblinghelponline.org.au/viewtopic.php?f=14&t=1459	Forum	Australia	Often gamblers are ashamed of their gambling and do not want to admit it is a problem. Hence they tend to avoid seeking out gambling counselling. While we both know that gambling is at the heart of the relationship problems, requesting relationship counselling might be less confronting for him.
2017	Gambling Help Online Community Forum	Has led to being kicked out	https://forum.gamblinghelponline.org.au/viewtopic.php?f=14&t=1459	Forum	Australia	People change their gambling when the consequences of their gambling outweigh the benefits. Not when people tell them they should stop. Telling people that they have a problem with gambling and they need to stop actually REDUCES the chances that they will seek help.
2017	Gambling Help Online Community Forum	Has led to being kicked out	https://forum.gamblinghelponline.org.au/viewtopic.php?f=14&t=1459	Forum	Australia	What you can do to encourage him to get help is to help him to experience the consequences of his gambling. As the consequences of gambling are often painful, many gamblers find it easier to get other people to rescue them so they don't have to experience that pain. This tends to push the pain onto other people instead and often causes relationship problems. If a gambler spends all their rent mon…
2017	Gambling Help Online Community Forum	Has led to being kicked out	https://forum.gamblinghelponline.org.au/viewtopic.php?f=14&t=1459	Forum	Australia	This can often get very very costly for the people around him. I have met many people that have defaulted on mortgages due to gambling. If you have any joint assets then they are at risk. Separate your finances while you still have money left.
2017	Gambling Help Online Community Forum	Has led to being kicked out	https://forum.gamblinghelponline.org.au/viewtopic.php?f=14&t=1459	Forum	Australia	So to clarify, my advice is; 1); Suggest relationship counselling. 2) Separate your finances. 3) make sure nobody around him helps him out with finances (or food or rent or fuel etc). 4) Never tell him he has a gambling problem or needs to stop. He does, but telling him so prevents him from being able to learn that for himself. 5) As others have suggested, call Gamblers Helpline yourself. (1800 8…
2019	Gambling Help Online Community Forum	He isn't in debt, but it's always there and he wants me to do it too	https://forum.gamblinghelponline.org.au/viewtopic.php?f=14&t=2161	Forum	Australia	I'm trying to work out if I should be worried or not. My husband gambles every day, online on sports, horses, at the TAB at the weekend, sometimes goes to the casino. He will spend 1000s at a time, but he is so good at it that he is overall up by a lot. He also only uses the money generated from this hobby to do this - as far as I can tell - but I cant help but feel scared that this could become …
2019	Gambling Help Online Community Forum	He isn't in debt, but it's always there and he wants me to do it too	https://forum.gamblinghelponline.org.au/viewtopic.php?f=14&t=2161	Forum	Australia	He spends an afternoon at the TAB at the weekend, and I feel sad that he is not spending this time with me and our small child. He's also asked me to register for accounts so that we can double the winnings and put the money towards our child's future, but I just don't want to get involved. I don't want this in our lives. I would rather have time together as a family than any money that might be …
2019	Gambling Help Online Community Forum	He isn't in debt, but it's always there and he wants me to do it too	https://forum.gamblinghelponline.org.au/viewtopic.php?f=14&t=2161	Forum	Australia	My advice would be to to have a discussion to him that you are worried it could become a problem. Maybe let him know that it's not about the money and that you would rather spend the time with him instead. Remind him that winning is only a short term thing and that losing will happen. try not to judge him as this can only create conflict.
2019	Gambling Help Online Community Forum	Help me understand my brother and help him	https://forum.gamblinghelponline.org.au/viewtopic.php?f=14&t=2076	Forum	Australia	2 years ago he owned up to his addiction to the family, I got him to go to a financial/gambling councilor for a while but he stopped after 2/3 months. He said he didn't need to go back because he had overcome his addiction.2
2019	Gambling Help Online Community Forum	Help me understand my brother and help him	https://forum.gamblinghelponline.org.au/viewtopic.php?f=14&t=2076	Forum	Australia	Just this Anzac day he started crying telling me about his problems and how 'his life is f**ked up', his debts, he said he wasn't gambling though. I got him to agree that the next day we would call to renegotiate the payday loan debt. He agreed, but on the day he made excuses to not do it, said he was too tired and acted like I explain below.
2019	Gambling Help Online Community Forum	Help me understand my brother and help him	https://forum.gamblinghelponline.org.au/viewtopic.php?f=14&t=2076	Forum	Australia	All you can do is be there for him:- listening without judgement .... patience is often the virtue.
2019	Gambling Help Online Community Forum	Help me understand my brother and help him	https://forum.gamblinghelponline.org.au/viewtopic.php?f=14&t=2076	Forum	Australia	You also need to take care of yourself :-perhaps a call to Gamblers helpline 1800 858 858 ... will help lighten your distress.
2019	Gambling Help Online Community Forum	Help me understand my brother and help him	https://forum.gamblinghelponline.org.au/viewtopic.php?f=14&t=2076	Forum	Australia	You also need to take care of yourself :-perhaps a call to Gamblers helpline 1800 858 858 ... will help lighten your distress.
2019	Gambling Help Online Community Forum	Help me understand my brother and help him	https://forum.gamblinghelponline.org.au/viewtopic.php?f=14&t=2076	Forum	Australia	If hes in a really good motivated headspace and i bring up putting more money towards bills, he agrees and sometimes even makes his own little budget plan. This is very RARE
2019	Gambling Help Online Community Forum	Help me understand my brother and help him	https://forum.gamblinghelponline.org.au/viewtopic.php?f=14&t=2076	Forum	Australia	if you are close with a gambler it is a roller coaster of emotions. I have days when im super calm and i just ride the wave and other days i am like "nope, i will not help you, you clearly don't want the help, so ill sit back and let you do it". I know that is wrong, but for the most part I am supportive.
2019	Gambling Help Online Community Forum	Help me understand my brother and help him	https://forum.gamblinghelponline.org.au/viewtopic.php?f=14&t=2076	Forum	Australia	I guess you have to look out for the little windows that open for you to help and encourage and be there. I know if i push and nag and try to help when hes not in the mood, it makes it so much worse.
2017	Gambling Help Online Community Forum	Help with online betting systems	https://forum.gamblinghelponline.org.au/viewtopic.php?f=14&t=1179	Forum	Australia	Hi, I am wondering how the online betting systems work, eg. Sportsbet My husband has asked me to verify an account for him with my licence and credit card because it is linked to a bank account of mine. Is this standard practice with these online betting companies? I have no idea about betting and I'm wondering whether he has been blocked or something and that's why he's using me to open a new ac…
2017	Gambling Help Online Community Forum	Help with online betting systems	https://forum.gamblinghelponline.org.au/viewtopic.php?f=14&t=1179	Forum	Australia	Hi, I am wondering how the online betting systems work, eg. Sportsbet My husband has asked me to verify an account for him with my licence and credit card because it is linked to a bank account of mine. Is this standard practice with these online betting companies? I have no idea about betting and I'm wondering whether he has been blocked or something and that's why he's using me to open a new ac…
2017	Gambling Help Online Community Forum	Help with online betting systems	https://forum.gamblinghelponline.org.au/viewtopic.php?f=14&t=1179	Forum	Australia	It sounds as if you are in tough place. If you have already given your verification detials i would do what i could to transfer fu ds to another account to keep them safe. Us gamblers can be cunning manipulators ( sad but true) when it comes to gambling. In the end it needs to be your husbands decision to stop but in the meantime you need to protect yourself financially. Try and call the 1800 num…
2017	Gambling Help Online Community Forum	Help with online betting systems	https://forum.gamblinghelponline.org.au/viewtopic.php?f=14&t=1179	Forum	Australia	It sounds as if you are in tough place. If youha e already given your verification detials i would do what i could to transfer fu ds to another account to keep them safe. Us gamblers can be cunning manipulators ( sad but true) when it comes to gambling. In the end it needs to be your husbands decision to stop but in the meantime you need to protect yourself financially. Try and call the 1800 numb…
2017	Gambling Help Online Community Forum	Help with online betting systems	https://forum.gamblinghelponline.org.au/viewtopic.php?f=14&t=1179	Forum	Australia	I echo what the others have said. Giving him access to your money and licence makes you accountable if something happens to his account. Similarly, I would also be wondering why he isn't using his own account and licence, which is a concern. Have you mentioned that the gambling is a concern for you? If so, what does he say? Do you think he is ready to change?
2017	Gambling Help Online Community Forum	Help with online betting systems	https://forum.gamblinghelponline.org.au/viewtopic.php?f=14&t=1179	Forum	Australia	I would recommend seeking some advice. Gamblers Helpline can support you and is anonymous 1800 858 858. You can call and make inquiries. And if your husband is comfortable to, it would be a good time to get him to call them.
2017	Gambling Help Online Community Forum	Help with online betting systems	https://forum.gamblinghelponline.org.au/viewtopic.php?f=14&t=1179	Forum	Australia	Thanks, I think he is in denial about his gambling habit. He has spoken to a gamblers help counsellor in the past but not much comes of it. What constitutes a gambling habit?? I just know I have a bad feeling in my gut about it and I don't think he's being honest with me. He wants me to ignore my intuition and trust him. I've rung to get myself some counselling in person, waiting for someone to g…
2017	Gambling Help Online Community Forum	Help with online betting systems	https://forum.gamblinghelponline.org.au/viewtopic.php?f=14&t=1179	Forum	Australia	Thanks, I think he is in denial about his gambling habit. He has spoken to a gamblers help counsellor in the past but not much comes of it. What constitutes a gambling habit?? I just know I have a bad feeling in my gut about it and I don't think he's being honest with me. He wants me to ignore my intuition and trust him. I've rung to get myself some counselling in person, waiting for someone to g…
2017	Gambling Help Online Community Forum	Help with online betting systems	https://forum.gamblinghelponline.org.au/viewtopic.php?f=14&t=1179	Forum	Australia	I'm new to this forum and you might not read this, but I thought I'd give my experience with these websites. Most of the time sites like these wont close your account if you ask, they will just suspend it. You must tell them to close account permanently because you have a gambling problem. When this occurs your account is closed, by doing so you are normally banned from their sister sites as well…
2018	Gambling Help Online Community Forum	How can I help my Brother?	https://forum.gamblinghelponline.org.au/viewtopic.php?f=14&t=1606	Forum	Australia	Last night it all came crashing down on him, he lost his job, his wife asked him to leave (luckily for him Mum lives close by and he is staying there). Was just wondering in what ways I can help him out.I live 4hrs away but am going to see him next week. Not really sure what to say.
2018	Gambling Help Online Community Forum	How can I help my Brother?	https://forum.gamblinghelponline.org.au/viewtopic.php?f=14&t=1606	Forum	Australia	Its really hard when a family member has a problem but won't admit it. The best thing you can do for a start is stop giving money as that is enabling him. offer your support but suggest he gets help and there is plenty of help out there. get him to see a financial counsellor as they are really helpful and hopefully he can pick up the pieces of his life and start again
2018	Gambling Help Online Community Forum	How can I help my Brother?	https://forum.gamblinghelponline.org.au/viewtopic.php?f=14&t=1606	Forum	Australia	Its really hard when a family member has a problem but won't admit it. The best thing you can do for a start is stop giving money as that is enabling him. offer your support but suggest he gets help and there is plenty of help out there. get him to see a financial counsellor as they are really helpful and hopefully he can pick up the pieces of his life and start again
2018	Gambling Help Online Community Forum	How can I help my Brother?	https://forum.gamblinghelponline.org.au/viewtopic.php?f=14&t=1606	Forum	Australia	Its really hard when a family member has a problem but won't admit it. The best thing you can do for a start is stop giving money as that is enabling him. offer your support but suggest he gets help and there is plenty of help out there. get him to see a financial counsellor as they are really helpful and hopefully he can pick up the pieces of his life and start again
2018	Gambling Help Online Community Forum	How can I help my Brother?	https://forum.gamblinghelponline.org.au/viewtopic.php?f=14&t=1606	Forum	Australia	Thanks Pamela. We've just found out that not only he has a gambling addiction but also prescription medicines. We are trying to get him into rehab, ultimately that will be his decision. It's very sad and is worrying the hell out of Mum and Dad.
2018	Gambling Help Online Community Forum	How can I help my Brother?	https://forum.gamblinghelponline.org.au/viewtopic.php?f=14&t=1606	Forum	Australia	Thanks Pamela. We've just found out that not only he has a gambling addiction but also prescription medicines. We are trying to get him into rehab, ultimately that will be his decision. It's very sad and is worrying the hell out of Mum and Dad.
2018	Gambling Help Online Community Forum	How can I help my Brother?	https://forum.gamblinghelponline.org.au/viewtopic.php?f=14&t=1606	Forum	Australia	I agree that when thinking about ways that you might be able to help, putting a stop on loans is very important because people need to experience the consequences of their actions, and it is only when the consequences start outweighing the benefits does this lead to change.
2018	Gambling Help Online Community Forum	How can I help my Brother?	https://forum.gamblinghelponline.org.au/viewtopic.php?f=14&t=1606	Forum	Australia	The hardest part about all of this is that ultimately your brother needs to want to change/stop his gambling and this can be really frustrating for loved ones: So focus on what helps you cope and remember to set boundaries as well so that it doesn't begin to affect your mental health
2018	Gambling Help Online Community Forum	How can I help my Brother?	https://forum.gamblinghelponline.org.au/viewtopic.php?f=14&t=1606	Forum	Australia	Try and resist the urge to lecture him, but rather express that you're coming from a place of concern. Gambling can often be a tough topic for people to open up about, and if he is not comfortable to do so with you just yet, encourage him to at least speak to someone about it and a good stepping stone for doing so is ringing Gambler's Helpline on 1800 858 858.
2018	Gambling Help Online Community Forum	How can I help my Brother?	https://forum.gamblinghelponline.org.au/viewtopic.php?f=14&t=1606	Forum	Australia	Try and resist the urge to lecture him, but rather express that you're coming from a place of concern. Gambling can often be a tough topic for people to open up about, and if he is not comfortable to do so with you just yet, encourage him to at least speak to someone about it and a good stepping stone for doing so is ringing Gambler's Helpline on 1800 858 858.
2017	Gambling Help Online Community Forum	How do I help my mum	https://forum.gamblinghelponline.org.au/viewtopic.php?f=14&t=1435	Forum	Australia	I have a plan of action to help her pay the money back and spoke to a gambling counselling line about how to move forward and even they were shocked at the amount of money.
2017	Gambling Help Online Community Forum	How do I help my mum	https://forum.gamblinghelponline.org.au/viewtopic.php?f=14&t=1435	Forum	Australia	I have a plan of action to help her pay the money back and spoke to a gambling counselling line about how to move forward and even they were shocked at the amount of money.
2017	Gambling Help Online Community Forum	How do I help my mum	https://forum.gamblinghelponline.org.au/viewtopic.php?f=14&t=1435	Forum	Australia	Understanding how those machines are programmed to be addictive might help. There is a program called Kaching Pokie Nation ... people recommend it ... Perhaps you and your mother can watch it together.
2017	Gambling Help Online Community Forum	How do I help my mum	https://forum.gamblinghelponline.org.au/viewtopic.php?f=14&t=1435	Forum	Australia	You have a new baby and have taken on so much. You must remember that you are the most important person to take care of . Your baby needs you first and foremost
2017	Gambling Help Online Community Forum	How do I help my mum	https://forum.gamblinghelponline.org.au/viewtopic.php?f=14&t=1435	Forum	Australia	You can tell your mother that she is not alone and there is help for her... guide her to it and the rest is up to her.
2017	Gambling Help Online Community Forum	How do I help my mum	https://forum.gamblinghelponline.org.au/viewtopic.php?f=14&t=1435	Forum	Australia	In the meantime I would recommend both you and your dad take financial control - make sure mum doesn't have any access to cash! You must protect yourself from any further financial loss, Things can always get worse and its such an emotional time right now and that can be a trigger to continue to gamble. Your mum has an addiction and she needs help to beat this. Good thing is she is finally admitt…
2017	Gambling Help Online Community Forum	How do I help my mum	https://forum.gamblinghelponline.org.au/viewtopic.php?f=14&t=1435	Forum	Australia	In the meantime I would recommend both you and your dad take financial control - make sure mum doesn't have any access to cash! You must protect yourself from any further financial loss, Things can always get worse and its such an emotional time right now and that can be a trigger to continue to gamble. Your mum has an addiction and she needs help to beat this. Good thing is she is finally admitt…
2017	Gambling Help Online Community Forum	How do I help my mum	https://forum.gamblinghelponline.org.au/viewtopic.php?f=14&t=1435	Forum	Australia	Separate your finances. Relapsing is common with gambling difficulties, if she has taken money from your business she may well do it again. Have a talk with a financial counselor, they can help out immensely with financial difficulties. in many cases they can offer debt free consolidation loans, and can sometimes even put holds on peoples mortgages. What they offer differs depending on each indiv…
2017	Gambling Help Online Community Forum	How do I help my mum	https://forum.gamblinghelponline.org.au/viewtopic.php?f=14&t=1435	Forum	Australia	Separate your finances. Relapsing is common with gambling difficulties, if she has taken money from your business she may well do it again. Have a talk with a financial counselor, they can help out immensely with financial difficulties. in many cases they can offer debt free consolidation loans, and can sometimes even put holds on peoples mortgages. What they offer differs depending on each indiv…
2017	Gambling Help Online Community Forum	How do I help my mum	https://forum.gamblinghelponline.org.au/viewtopic.php?f=14&t=1435	Forum	Australia	There are a few different groups that you can talk to that will help you to deal with your mothers gambling problem. Gamblers Helpline (1800 858 858), or Gam Annon. Gam Annon is like Gamblers Anonymous, but it is designed for friends and family members of gamblers rather than gamblers themselves. http://gaaustralia.org.au/gam-anon/
2018	Gambling Help Online Community Forum	How do you not be resentful	https://forum.gamblinghelponline.org.au/viewtopic.php?f=14&t=1884	Forum	Australia	How do partners of gamblers contain the resentment towards their partner? I just want to punish him, and tell him off and I canʼt help being sarcastic. Will this feeling go away? Itʼs only been 2 days since he finally admitted what I suspected all along...
2018	Gambling Help Online Community Forum	How do you not be resentful	https://forum.gamblinghelponline.org.au/viewtopic.php?f=14&t=1884	Forum	Australia	Affected partners responses to a loved one with problematic gambling can vary. It is perfectly ok to feel isolated with resentment. Time will allow your partner to start to regain some control back into his life, while yourself being alongside that journey may reduce feelings of resentment over time.
2018	Gambling Help Online Community Forum	How do you not be resentful	https://forum.gamblinghelponline.org.au/viewtopic.php?f=14&t=1884	Forum	Australia	I feel like Iʼm on a roller coaster...one minute Iʼm not leaving and Iʼm going to stick by him...the next I am planning on leaving. I just donʼt know what to do. Are there ANY success stories at all? Iʼm grieving for the amazing man Iʼve lost
2018	Gambling Help Online Community Forum	How do you not be resentful	https://forum.gamblinghelponline.org.au/viewtopic.php?f=14&t=1884	Forum	Australia	I feel like Iʼm on a roller coaster...one minute Iʼm not leaving and Iʼm going to stick by him...the next I am planning on leaving. I just donʼt know what to do. Are there ANY success stories at all? Iʼm grieving for the amazing man Iʼve lost
2018	Gambling Help Online Community Forum	How do you not be resentful	https://forum.gamblinghelponline.org.au/viewtopic.php?f=14&t=1884	Forum	Australia	What you are feeling is completely normal for partners to feel. You sometimes feel stuck on what to do next. There certainly are many success stories of people quitting gambling, however it only works if they are motivated to quit. It also helps when people have supports in place, however in saying that its also important for you to know how much support you are willing to give. Have you thought …
2018	Gambling Help Online Community Forum	How do you not be resentful	https://forum.gamblinghelponline.org.au/viewtopic.php?f=14&t=1884	Forum	Australia	The two combined successful traits I would look for in him/her. That they genuinely want to quit, and that they also feel they have to quit. Somebody carrying both of these at the same time is highly likely to stay away from it forever. There is a minor chance of relapse, though. A person who is far removed (weeks? months?) from their most angriest thoughts about gambling could start to feel less…
2018	Gambling Help Online Community Forum	How do you not be resentful	https://forum.gamblinghelponline.org.au/viewtopic.php?f=14&t=1884	Forum	Australia	I think continuing the talks about how bad gambling is, and even exposing them to forums like this will be beneficial so they can remember just how bad gambling is. Do it in such a way that they hate the gambling and not themselves. Yes, a gambler does have to feel some accountability for their past mistakes, but they are now in a new life away from gambling, so encourage them that they are not a…
2018	Gambling Help Online Community Forum	How to tell if my husband has relapsed?	https://forum.gamblinghelponline.org.au/viewtopic.php?f=14&t=1600	Forum	Australia	My husband has been a gambler since he started earning an income. We've been together 8 years and his parents have dug him out of debt twice (we're paying them back).
2018	Gambling Help Online Community Forum	How to tell if my husband has relapsed?	https://forum.gamblinghelponline.org.au/viewtopic.php?f=14&t=1600	Forum	Australia	About 4 months ago was the last time he confessed to debt and we put plans in place to get him back on track (some of which really haven't happened).
2018	Gambling Help Online Community Forum	How to tell if my husband has relapsed?	https://forum.gamblinghelponline.org.au/viewtopic.php?f=14&t=1600	Forum	Australia	I have a lot of love for this man and tend to believe he's doing alright. But I know my judgement can be clouded, I also know he will slip up at some stage and the sooner we know , the less damage will be caused. I am talking to him, asking him, keeping an eye on his bank accounts. But I guess I just want to hear some red flags or warning signs to be on the lookout for too. I know lying is all ap…
2018	Gambling Help Online Community Forum	How to tell if my husband has relapsed?	https://forum.gamblinghelponline.org.au/viewtopic.php?f=14&t=1600	Forum	Australia	It's great to hear that you've asked him about his gambling are being watchful over his finances, but I'm wondering what kind of social support you have for yourself at the moment, as this situation sounds very challenging? If you're wanting access to ongoing support, please call Gambler's Helpline on 1800 858 858 and speak to one of their counsellors - they're open 24/7 and can provide you with …
2018	Gambling Help Online Community Forum	How to tell if my husband has relapsed?	https://forum.gamblinghelponline.org.au/viewtopic.php?f=14&t=1600	Forum	Australia	It's great to hear that you've asked him about his gambling are being watchful over his finances, but I'm wondering what kind of social support you have for yourself at the moment, as this situation sounds very challenging? If you're wanting access to ongoing support, please call Gambler's Helpline on 1800 858 858 and speak to one of their counsellors - they're open 24/7 and can provide you with …
2018	Gambling Help Online Community Forum	How to tell if my husband has relapsed?	https://forum.gamblinghelponline.org.au/viewtopic.php?f=14&t=1600	Forum	Australia	It's great to hear that you've asked him about his gambling are being watchful over his finances, but I'm wondering what kind of social support you have for yourself at the moment, as this situation sounds very challenging? If you're wanting access to ongoing support, please call Gambler's Helpline on 1800 858 858 and speak to one of their counsellors - they're open 24/7 and can provide you with …
2018	Gambling Help Online Community Forum	Yesterday I took off my rings	https://forum.gamblinghelponline.org.au/viewtopic.php?f=14&t=1895	Forum	Australia	I just discovered this forum today and have been reading other's experiences. Although our stories vary there are many things that I can relate to and has made me all teary. I discovered that my husband had a gambling problem almost a year ago and unfortunately we separated in May. I thought we could make our marriage work but I am not seeing any significant changes needed for me to take him back…
2018	Gambling Help Online Community Forum	Yesterday I took off my rings	https://forum.gamblinghelponline.org.au/viewtopic.php?f=14&t=1895	Forum	Australia	Since we have been separated I have been seeing a gambling counselor, became a member of a place called Flourish and have taken care of my mental health recovery.
2018	Gambling Help Online Community Forum	Yesterday I took off my rings	https://forum.gamblinghelponline.org.au/viewtopic.php?f=14&t=1895	Forum	Australia	Even though I found out the extent of his gambling a year ago, it has been nearly 13 years of dysfunction as he has had quite a few breakdowns. I can say that I was also in denile and noticed more his drinking problem rather then the gambling problem.
2018	Gambling Help Online Community Forum	Yesterday I took off my rings	https://forum.gamblinghelponline.org.au/viewtopic.php?f=14&t=1895	Forum	Australia	Be kind and patient with yourself, it will take time, there will be a grieving process with the ending of a relationship. Take the opportunity to take stock of your health and get back to the basics of getting healthy and changing your habits.
2018	Gambling Help Online Community Forum	Yesterday I took off my rings	https://forum.gamblinghelponline.org.au/viewtopic.php?f=14&t=1895	Forum	Australia	Be kind and patient with yourself, it will take time, there will be a grieving process with the ending of a relationship. Take the opportunity to take stock of your health and get back to the basics of getting healthy and changing your habits.
2018	Gambling Help Online Community Forum	Your self-care	https://forum.gamblinghelponline.org.au/viewtopic.php?f=14&t=1743	Forum	Australia	Self-care: On good days - I try to do yoga a few times a week. It gets my body moving and keeps my mind calm. I like to go to classes for this, but youtube is also a great (and free!) option. I've heard the â€˜Yoga with Adrienne' YouTube channel is great.
2018	Gambling Help Online Community Forum	Your self-care	https://forum.gamblinghelponline.org.au/viewtopic.php?f=14&t=1743	Forum	Australia	Self-care: On harder days - dusting myself off and putting on my favourite outfit can help me stand a little taller. Fresh air's also important to me â€“ getting outside even for five minutes helps me feel fresher on days where I just want to sit inside.
2018	Gambling Help Online Community Forum	Your self-care	https://forum.gamblinghelponline.org.au/viewtopic.php?f=14&t=1743	Forum	Australia	Self-care: When I feel down I love to do cryptic crosswords as they make me think in the now and clears my head.
2018	Gambling Help Online Community Forum	Your self-care	https://forum.gamblinghelponline.org.au/viewtopic.php?f=14&t=1743	Forum	Australia	Self-care: When I feel up ,I just love to potter around the garden or grab a good book and lose myself in that
2018	Gambling Help Online Community Forum	How to trust and forgive	https://forum.gamblinghelponline.org.au/viewtopic.php?f=14&t=1873	Forum	Australia	You can look into an app called 'Gamblock' which helps to block gambling websites and apps from a mobile phone device. There is definately hope for people with a gambling habit. Only they can make the changes.
2018	Gambling Help Online Community Forum	How to trust and forgive	https://forum.gamblinghelponline.org.au/viewtopic.php?f=14&t=1873	Forum	Australia	Possibly encourage your son to also speak with lifeline if he feels he is in crisis.
2018	Gambling Help Online Community Forum	Hubby doesn't think he had an issue	https://forum.gamblinghelponline.org.au/viewtopic.php?f=14&t=1661	Forum	Australia	I remember the night before his mum's funeral we had a big group of family over and he got so angry with me as he'd been drinking and his cuz were encouraging to go down to the pub so they could gamble.. I said no n took his keys, the result of that was him punching a elec box and the next day had a swallon hand..
2018	Gambling Help Online Community Forum	Hubby doesn't think he had an issue	https://forum.gamblinghelponline.org.au/viewtopic.php?f=14&t=1661	Forum	Australia	IV tried n tried to hold his cards and have him have cash, IV tried to tell him my feelings and I'm always the "dramatic" one.. and that I need to relax and that I'm just crazy.. he just last week did a course in the city for a new job.. on the Thurs and Fri he was late to footy training and I was 40min to my mother's day kinder night coz after the course he went to a venue . I told him how pisse…
2018	Gambling Help Online Community Forum	Hubby doesn't think he had an issue	https://forum.gamblinghelponline.org.au/viewtopic.php?f=14&t=1661	Forum	Australia	He spend about 5k in 3wks and won. 9k, back about 2wks ago and was proud coz he got back what he lost.. I was unimpressed as he was gone from 11.30am-,2am the next morning.. hurt and angry I had it out with him..
2018	Gambling Help Online Community Forum	Hubby doesn't think he had an issue	https://forum.gamblinghelponline.org.au/viewtopic.php?f=14&t=1661	Forum	Australia	Of course tho coz he won I was being the downer and the dramatic one, I then open a bank statement last week. Horribied I find $1500 spent of Facebook pokie game.. he jumped up said he was done with me snooping (even tho I opened it near him and always open then) hechased me down the side of the house trying to grab it off me so I wouldn't see the amount he had spent.. he was angry at me.. I said…
2018	Gambling Help Online Community Forum	Hubby doesn't think he had an issue	https://forum.gamblinghelponline.org.au/viewtopic.php?f=14&t=1661	Forum	Australia	Of course tho coz he won I was being the downer and the dramatic one, I then open a bank statement last week. Horribied I find $1500 spent of Facebook pokie game.. he jumped up said he was done with me snooping (even tho I opened it near him and always open then) hechased me down the side of the house trying to grab it off me so I wouldn't see the amount he had spent.. he was angry at me.. I said…
2018	Gambling Help Online Community Forum	Hubby doesn't think he had an issue	https://forum.gamblinghelponline.org.au/viewtopic.php?f=14&t=1661	Forum	Australia	IV told him I didn't get married for him to hide money or lie to me when I ask him questions.. his responce is his never allow to enjoy it coz in ruin it.. IIV told him he needs help.. I tried everything.. even down to saying I need to speak to my dad about it as I can't do this anymore.. it's like he knows I won't.. like I'm never gonna follow through.. he cut me from accessing any online accoun…
2018	Gambling Help Online Community Forum	Hubby doesn't think he had an issue	https://forum.gamblinghelponline.org.au/viewtopic.php?f=14&t=1661	Forum	Australia	IV told him I didn't get married for him to hide money or lie to me when I ask him questions.. his responce is his never allow to enjoy it coz inruin it.. IIV told him he needs help.. I tried everything.. even down to saying I need to speak to my dad about it as I can't do this anymore.. it's like he knows I won't.. like I'm never gonna follow through.. he cut me from accessing any online account…
2018	Gambling Help Online Community Forum	Hubby doesn't think he had an issue	https://forum.gamblinghelponline.org.au/viewtopic.php?f=14&t=1661	Forum	Australia	I would suggest you call the Gamb Helpline on 1800 858 858. They are not just for gamblers and help spouses too. They will be able to better advice you.
2018	Gambling Help Online Community Forum	Hubby doesn't think he had an issue	https://forum.gamblinghelponline.org.au/viewtopic.php?f=14&t=1661	Forum	Australia	I have called the help number and rightly so they have given me some suggestions on how to bring it up with him cause that was always my problem that when I would bring it up with him, I would always somehow make him feel even worse than he already did which makes him close down. Having said that it's very hard to bring it up in without words of angry cause I was and am angry but it was like I wa…
2018	Gambling Help Online Community Forum	Hubby doesn't think he had an issue	https://forum.gamblinghelponline.org.au/viewtopic.php?f=14&t=1661	Forum	Australia	I leave gambling phamplets where he can see them get help ones on the hope he may pick it up when noone is looking.
2018	Gambling Help Online Community Forum	Hubby doesn't think he had an issue	https://forum.gamblinghelponline.org.au/viewtopic.php?f=14&t=1661	Forum	Australia	I try to ask questions to make him think about his gambling and its effect. I cant say its actually working but he is at least talking every now and again and sometimes I can see something i have asked ticking in his head.
2018	Gambling Help Online Community Forum	Hubby doesn't think he had an issue	https://forum.gamblinghelponline.org.au/viewtopic.php?f=14&t=1661	Forum	Australia	The other thing i have learnt in all these years is that you cant control their behaviour, I am naturally a controlling person and I automatically tried to control him I would pretend I was him and self exclude him from the sites he played with, he would just go and find someone else to play with but restrict my access to anything by changing all his passwords and then blame me for him having to …
2018	Gambling Help Online Community Forum	Hubby doesn't think he had an issue	https://forum.gamblinghelponline.org.au/viewtopic.php?f=14&t=1661	Forum	Australia	The other thing i have learnt in all these years is that you cant control their behaviour, I am naturally a controlling person and I automatically tried to control him I would pretend I was him and self exclude him from the sites he played with, he would just go and find someone else to play with but restrict my access to anything by changing all his passwords and then blame me for him having to …
2018	Gambling Help Online Community Forum	Hubby doesn't think he had an issue	https://forum.gamblinghelponline.org.au/viewtopic.php?f=14&t=1661	Forum	Australia	I do recommend you call the helpline I vented at this woman cause noone knows my husband gambles and she asked questions that I hadn't really ever though about I hope you find happiness in this awful addiction iy impacts all of the family even though they dont think it does!
2018	Gambling Help Online Community Forum	Hubby doesn't think he had an issue	https://forum.gamblinghelponline.org.au/viewtopic.php?f=14&t=1661	Forum	Australia	For ongoing support I suggest calling our gambler's helpline which is 1800 858 858, qualified counselors there will be able to have a chat about your situation and refer you to ongoing longer term support if you wish.
2018	Gambling Help Online Community Forum	Hubby doesn't think he had an issue	https://forum.gamblinghelponline.org.au/viewtopic.php?f=14&t=1661	Forum	Australia	Please get help for yourselves, talk to the experts and work out a way forward that is right for all of you. In the end the gambler needs a lot of support, and non judgement, but also has to face up to what they are doing, which will happen given time. Look after yourselves and your family first though.
2018	Gambling Help Online Community Forum	Hubby doesn't think he had an issue	https://forum.gamblinghelponline.org.au/viewtopic.php?f=14&t=1661	Forum	Australia	Please get help for yourselves, talk to the experts and work out a way forward that is right for all of you. In the end the gambler needs a lot of support, and non judgement, but also has to face up to what they are doing, which will happen given time. Look after yourselves and your family first though.
2018	Gambling Help Online Community Forum	Hubby doesn't think he had an issue	https://forum.gamblinghelponline.org.au/viewtopic.php?f=14&t=1661	Forum	Australia	As a social worker, I would just like to warn you about potential signs of domestic violence. Chasing you down the hall to get the bank statement sounds quite aggressive/intimidating and blocking you from the accounts so you can't access any money sounds like financia abuse. I'm not saying that it is domestic violence because I'm only judging based on your one post but might be something to think…
2018	Gambling Help Online Community Forum	Hubby doesn't think he had an issue	https://forum.gamblinghelponline.org.au/viewtopic.php?f=14&t=1661	Forum	Australia	Have you tried going to Centrelink social worker to discuss an emergency loan so you can leave if you wish? The social workers there can sometimes help with that.
2017	Gambling Help Online Community Forum	Husband is going away	https://forum.gamblinghelponline.org.au/viewtopic.php?f=14&t=1373	Forum	Australia	I arrive at this website, relieved to have found a resource that can help me grasp this and also terribly sad and on the verge of tears. I thought I was alone as I feel I can't share this.
2017	Gambling Help Online Community Forum	Husband is going away	https://forum.gamblinghelponline.org.au/viewtopic.php?f=14&t=1373	Forum	Australia	I know with addiction that one can't really blame others but I wonder if this is really true. I can see it from having had an alcholic parent- that how could that be my fauth? But coming from a dysfunctional family myself(and him too!), I am a dedicated and hard working parent myself but not an organised one, and my- as he refers to it- unpredictability, disorganization, confusion etc, has contri…
2017	Gambling Help Online Community Forum	Husband is going away	https://forum.gamblinghelponline.org.au/viewtopic.php?f=14&t=1373	Forum	Australia	I know I'm rambling. I'm sorry, but I just was hoping to get some insight into his brain. This is so hard to understand for me.
2017	Gambling Help Online Community Forum	Husband is going away	https://forum.gamblinghelponline.org.au/viewtopic.php?f=14&t=1373	Forum	Australia	Can someone please explain to me what they suspect has been going on? Ii usually can grasp these psychological complex things, but this is so invisible to me. Do i leave now, let him try the stint away and impossibly convince myself that this isn't my fault? I mean, I can understand what he says there. He went down this path for a reason no?
2017	Gambling Help Online Community Forum	Husband is going away	https://forum.gamblinghelponline.org.au/viewtopic.php?f=14&t=1373	Forum	Australia	Have you considered seeking some support for yourself? Gamblers Helpline is not just for gamblers, but also partners of gamblers (1800 858 858).
2017	Gambling Help Online Community Forum	Husband is going away	https://forum.gamblinghelponline.org.au/viewtopic.php?f=14&t=1373	Forum	Australia	If you look around the forums you will find many other people with similar stories to yourself. Have a talk with a few and see what sorts of things have helped them. You have a difficult road to walk down, but you don't have to do it alone.
2017	Gambling Help Online Community Forum	Husband is going away	https://forum.gamblinghelponline.org.au/viewtopic.php?f=14&t=1373	Forum	Australia	If you look around the forums you will find many other people with similar stories to yourself. Have a talk with a few and see what sorts of things have helped them. You have a difficult road to walk down, but you don't have to do it alone.
2017	Gambling Help Online Community Forum	Husband is going away	https://forum.gamblinghelponline.org.au/viewtopic.php?f=14&t=1373	Forum	Australia	Thank you Jerry, you really made an impact for me with your first sentences. I never looked it like that. I have suggested counseling in the past but it hasn't been met receptively. I'm wondering if I should ultimatum with that when he comes back.
2017	Gambling Help Online Community Forum	Husband is going away	https://forum.gamblinghelponline.org.au/viewtopic.php?f=14&t=1373	Forum	Australia	I have thought about contacting the helpline, but I'm not sure what I'd ask or even say.. I've never gone down that route before and I feel I should be able to sort this out myself, I'm happy to ask questions on usually contact lines, but in this area I have no idea where to start!. It's such a ugly problem that you feel shame and embarrassment and its blocking my thinking., I feel trapped that I…
2017	Gambling Help Online Community Forum	Husband is going away	https://forum.gamblinghelponline.org.au/viewtopic.php?f=14&t=1373	Forum	Australia	I have thought about contacting the helpline, but I'm not sure what I'd ask or even say.. I've never gone down that route before and I feel I should be able to sort this out myself, I'm happy to ask questions on usually contact lines, but in this area I have no idea where to start!. It's such a ugly problem that you feel shame and embarrassment and its blocking my thinking., I feel trapped that I…
2017	Gambling Help Online Community Forum	Husband is going away	https://forum.gamblinghelponline.org.au/viewtopic.php?f=14&t=1373	Forum	Australia	What should I be asking or thinking about right now? Whether I want to stay or not with three young children? Should I wait and give him the chance? Am I missing something? I feel like I really am missing a lot
2017	Gambling Help Online Community Forum	Husband is going away	https://forum.gamblinghelponline.org.au/viewtopic.php?f=14&t=1373	Forum	Australia	To work out how to answer those questions you really need to have long talk with a professional. You said you thought about calling the helpline but were not sure what to say. You can just say what you said in the first message, the counselor will know how to take it from there. They don't bite.
2017	Gambling Help Online Community Forum	Husband is going away	https://forum.gamblinghelponline.org.au/viewtopic.php?f=14&t=1373	Forum	Australia	The one suggestion that I will make is to separate your finances. Chronic Gamblers often relapse, and if your money is together then his gambling costs you. By separating your finances you can limit the amount of damage that he can do to both you and your family.
2017	Gambling Help Online Community Forum	Husband is going away	https://forum.gamblinghelponline.org.au/viewtopic.php?f=14&t=1373	Forum	Australia	It's funny that by you just writing those questions back to me I realise that that's all I would need to say to the helpline people, it's terrible how confused I am feeling right now that I felt I wouldn't know what to say. I still feel hestitant(anxiety) but I will be phoning them despite this.
2017	Gambling Help Online Community Forum	Husband is going away	https://forum.gamblinghelponline.org.au/viewtopic.php?f=14&t=1373	Forum	Australia	In Europe we have friends there and we/I have hinted to them for a while that there have been issues so I think I will let them know in a roundabout way the hell that has occurred. It's not out of spite, as I believe he wouldn't truly mind, but it's more so they can support him and know. Before you remind me to focus on myself, I know It's probably I must say, best for my sake too, so it's out in…
2017	Gambling Help Online Community Forum	Husband is going away	https://forum.gamblinghelponline.org.au/viewtopic.php?f=14&t=1373	Forum	Australia	In Europe we have friends there and we/I have hinted to them for a while that there have been issues so I think I will let them know in a roundabout way the hell that has occurred. It's not out of spite, as I believe he wouldn't truly mind, but it's more so they can support him and know. Before you remind me to focus on myself, I know It's probably I must say, best for my sake too, so it's out in…
2017	Gambling Help Online Community Forum	Husband problems..	https://forum.gamblinghelponline.org.au/viewtopic.php?f=14&t=1461	Forum	Australia	So... this year I started to notice money going missing from my wallet. Would ask HB about this and would get flat denial.. this happened a few times and I literally thought I was going insane... then about 2 months ago I noted a $320 withdrawal from my personal account and asked if he knew about it. "No....I don't have access to your account so you'd better look elsewhere"...
2017	Gambling Help Online Community Forum	Husband problems..	https://forum.gamblinghelponline.org.au/viewtopic.php?f=14&t=1461	Forum	Australia	One night I searched his truck and found the withdrawal from my account. I gave him another opportunity and askedif he'd remembered what the money had been spent on... full denial. I produced receipt and he accused me of snooping through his car (like it was all my fault). He did not explain.... I haven't been intimate with him for some time as felt he had not been forthcoming. His fina excuse wa…
2017	Gambling Help Online Community Forum	Husband problems..	https://forum.gamblinghelponline.org.au/viewtopic.php?f=14&t=1461	Forum	Australia	One night I searched his truck and found the withdrawal from my account. I gave him another opportunity and askedif he'd remembered what the money had been spent on... full denial. I produced receipt and he accused me of snooping through his car (like it was all my fault). He did not explain.... I haven't been intimate with him for some time as felt he had not been forthcoming. His fina excuse wa…
2017	Gambling Help Online Community Forum	Husband problems..	https://forum.gamblinghelponline.org.au/viewtopic.php?f=14&t=1461	Forum	Australia	So a couple of days ago I checked our home loan account... I had paid the larger part of our loan for the month after my pay day to help with Christmas time (money has been tight). I found 2 x $500 redraws from this offset account since start Dec.. absolutely horrified I called HB at work where he proceeded to cut me short "I'm at work and have bad reception. Can't talk to you about this now"... …
2017	Gambling Help Online Community Forum	Husband problems..	https://forum.gamblinghelponline.org.au/viewtopic.php?f=14&t=1461	Forum	Australia	So a couple of days ago I checked our home loan account... I had paid the larger part of our loan for the month after my pay day to help with Christmas time (money has been tight). I found 2 x $500 redraws from this offset account since start Dec.. absolutely horrified I called HB at work where he proceeded to cut me short "I'm at work and have bad reception. Can't talk to you about this now"... …
2017	Gambling Help Online Community Forum	Husband problems..	https://forum.gamblinghelponline.org.au/viewtopic.php?f=14&t=1461	Forum	Australia	My little girls love him to pieces but I know I need to protect us financially ... looking for help or advice.. i couldn't get hold of counsellor on live chat.
2017	Gambling Help Online Community Forum	Husband problems..	https://forum.gamblinghelponline.org.au/viewtopic.php?f=14&t=1461	Forum	Australia	My little girls love him to pieces but I know I need to protect us financially ... looking for help or advice.. i couldn't get hold of counsellor on live chat.
2017	Gambling Help Online Community Forum	Husband problems..	https://forum.gamblinghelponline.org.au/viewtopic.php?f=14&t=1461	Forum	Australia	I don't think that your husband doesn't care. He is probably feeling ashamed of himself hence the denial and secrecy. That said ... You MUST to put yourself and the children first.
2017	Gambling Help Online Community Forum	Husband problems..	https://forum.gamblinghelponline.org.au/viewtopic.php?f=14&t=1461	Forum	Australia	Please don't feel stupid ...Read some of the posts on this website and you will find you are not alone.
2017	Gambling Help Online Community Forum	Husband problems..	https://forum.gamblinghelponline.org.au/viewtopic.php?f=14&t=1461	Forum	Australia	l strongly advice to try and find help by ringing the Gambling Helpline on 1800 858 858.
2017	Gambling Help Online Community Forum	Husband problems..	https://forum.gamblinghelponline.org.au/viewtopic.php?f=14&t=1461	Forum	Australia	Please call the counsellor. I went to counselling sessions with my husband a couple of times and I believe it helped both of us to understand each other a bit better. We could see more of other underlying issues I had. In your case, it could be challenging as your husband is still in denial. It will need him to admit the problem before it can be resolved. I would find it hard to live with someone…
2017	Gambling Help Online Community Forum	Husband problems..	https://forum.gamblinghelponline.org.au/viewtopic.php?f=14&t=1461	Forum	Australia	There is also Relationships Australia 1300 364 277 you could try. Please don't give up if you feel one place doesn't suit... try another. There's lots of Charity organisations everywhere that can guide you to places and help you through your turmoil.
2017	Gambling Help Online Community Forum	Husband problems..	https://forum.gamblinghelponline.org.au/viewtopic.php?f=14&t=1461	Forum	Australia	I tried to talk to him again this morning... found more withdrawal receipts in his truck. He got really defensive and walked out
2017	Gambling Help Online Community Forum	Husband problems..	https://forum.gamblinghelponline.org.au/viewtopic.php?f=14&t=1461	Forum	Australia	Don't go blaming yourself... it is that the gambler has been caught and will respond in defensive and aggressive ways ... say things he may not truly mean... There is no right or wrong way to handle things . You have every right to question him ... he now knows you know.
2017	Gambling Help Online Community Forum	Husband problems..	https://forum.gamblinghelponline.org.au/viewtopic.php?f=14&t=1461	Forum	Australia	Hang in there as the path ahead is going to be tough BUT it CAN be fixed. To survive something like this will make your marriage stronger! All relationships have their ups and downs... there's something to gain through every transition.
2017	Gambling Help Online Community Forum	Husband problems..	https://forum.gamblinghelponline.org.au/viewtopic.php?f=14&t=1461	Forum	Australia	Ring those numbers 1800 858 858 for gamb helpline AND 1300 364 277 for Relationships Australia to talk to some-one.... it will help to unload all those thoughts raging in your mind...
2017	Gambling Help Online Community Forum	Husband problems..	https://forum.gamblinghelponline.org.au/viewtopic.php?f=14&t=1461	Forum	Australia	You must protect yourself! I can only relate as a gambler and if there are no consequences to our actions then we will keep doing the same things. It sounds like he is still in denial about his problem and while he is in this stage he may keep doing the same things. So protect your money and assets.
2017	Gambling Help Online Community Forum	I don’t know what to do	https://forum.gamblinghelponline.org.au/viewtopic.php?f=14&t=1370	Forum	Australia	When it first started it was with the pokies, and he would spend his whole pay check in one sitting. Eventually his family and I got him into counciling, which helped for a little while. But he eventually stopped going, then his problem turned from pokies to online casinoss and online betting.
2017	Gambling Help Online Community Forum	I don’t know what to do	https://forum.gamblinghelponline.org.au/viewtopic.php?f=14&t=1370	Forum	Australia	He's tried giving up quite a few times and in November last year he did really well and quit for three months but unfortunately relapsed with an online casino some months later. Since then he has been gambling in secret and only telling me when everything has fallen apart. I've tried different strategies on how to help him but he somehow manages to find his way around everything.
2017	Gambling Help Online Community Forum	I don’t know what to do	https://forum.gamblinghelponline.org.au/viewtopic.php?f=14&t=1370	Forum	Australia	Sounds like you are struggling to get some clarity in your thoughts and feelings right now, which is totally understandable. It can help to read through what others in similar situations have written on the forums, and perhaps to get some ideas for coping that might work for you.
2017	Gambling Help Online Community Forum	I don’t know what to do	https://forum.gamblinghelponline.org.au/viewtopic.php?f=14&t=1370	Forum	Australia	Talking with someone face to face can help as well. Counselling from Gambler's Help is a free option in most states for partners and family members, in recognition of the impact it can have on families. To get started, you could call 1800 858 858
2017	Gambling Help Online Community Forum	I don’t know what to do	https://forum.gamblinghelponline.org.au/viewtopic.php?f=14&t=1370	Forum	Australia	Another option would be to contact Relationships Australia ( www.relationships.org.au or 1300 364 277) to talk to a relationships counsellor - they can see individuals as well as couples if your partner is reluctant to go down that track.
2018	Gambling Help Online Community Forum	Is he ready?	https://forum.gamblinghelponline.org.au/viewtopic.php?f=14&t=1706	Forum	Australia	I found out over the weekend that my husband has a gambling problem. He didn't tell me - I found out. I was clearing out a set of drawers and found suspicious bank statements. When I confronted him about he, he still tried to lie but eventually told me he's been addicted for ten years.
2018	Gambling Help Online Community Forum	Is he ready?	https://forum.gamblinghelponline.org.au/viewtopic.php?f=14&t=1706	Forum	Australia	I found out over the weekend that my husband has a gambling problem. He didn't tell me - I found out. I was clearing out a set of drawers and found suspicious bank statements. When I confronted him about he, he still tried to lie but eventually told me he's been addicted for ten years.
2018	Gambling Help Online Community Forum	Is he ready?	https://forum.gamblinghelponline.org.au/viewtopic.php?f=14&t=1706	Forum	Australia	It can be really challenging when you find out a partner has been gambling and it is also understandable that you feel like the trust between the two of you has been damaged. It may be a good time to think about some strategies to ensure your finances are secured against your husband continuing to gambling.
2018	Gambling Help Online Community Forum	Is he ready?	https://forum.gamblinghelponline.org.au/viewtopic.php?f=14&t=1706	Forum	Australia	Have definitely started protecting the finances. He's showed me his secret accounts and has agreed to give me the login information so I can monitor things. If I need to I'll get myself added to his accounts so I have more control but I'm worried his debt could damage my credit rating which could be bad for the both of us.
2018	Gambling Help Online Community Forum	Is he ready?	https://forum.gamblinghelponline.org.au/viewtopic.php?f=14&t=1706	Forum	Australia	Have definitely started protecting the finances. He's showed me his secret accounts and has agreed to give me the login information so I can monitor things. If I need to I'll get myself added to his accounts so I have more control but I'm worried his debt could damage my credit rating which could be bad for the both of us.
2016	Gambling Help Online Community Forum	It's a frightening addiction	https://forum.gamblinghelponline.org.au/viewtopic.php?f=14&t=922	Forum	Australia	Today I joined this forum today and shared my story. Then I got an awful text from my bf who is an addict and has been for a long time. He was saying goodbye. That he needed to be free and this (suicide) was the only way. Thank god I managed to get him to come home and talked to him. I think I managed to save him today. And I'm terrified about tomorrow and the days to come
2016	Gambling Help Online Community Forum	It's a frightening addiction	https://forum.gamblinghelponline.org.au/viewtopic.php?f=14&t=922	Forum	Australia	You have done what you can and now you're on here maybe you can get him to take the 100 day challenge because that's what helped me most.He might need counselling too do he can talk to someone objective.
2016	Gambling Help Online Community Forum	It's a frightening addiction	https://forum.gamblinghelponline.org.au/viewtopic.php?f=14&t=922	Forum	Australia	You have done what you can and now you're on here maybe you can get him to take the 100 day challenge because that's what helped me most.He might need counselling too do he can talk to someone objective.
2016	Gambling Help Online Community Forum	It's a frightening addiction	https://forum.gamblinghelponline.org.au/viewtopic.php?f=14&t=922	Forum	Australia	Last night he had another episode. Saying he wanted this pain to end and he wanted to kill himself so he can get some peace. Breaks my heart to hear him speak like that, I begged him to get help, to see someone but he is scared. He doesn't want to be put on drugs (that's his trigger, drugs and alcohol). He still refuses to tell anyone, I hate that's it's all on me to take on all this. I know if h…
2016	Gambling Help Online Community Forum	It's a frightening addiction	https://forum.gamblinghelponline.org.au/viewtopic.php?f=14&t=922	Forum	Australia	Last night he had another episode. Saying he wanted this pain to end and he wanted to kill himself so he can get some peace. Breaks my heart to hear him speak like that, I begged him to get help, to see someone but he is scared. He doesn't want to be put on drugs (that's his trigger, drugs and alcohol). He still refuses to tell anyone, I hate that's it's all on me to take on all this. I know if h…
2016	Gambling Help Online Community Forum	It's a frightening addiction	https://forum.gamblinghelponline.org.au/viewtopic.php?f=14&t=922	Forum	Australia	Are you able to get on your own and call the helpline?.....I really think it is the best option at the moment, as you need the support to get through
2016	Gambling Help Online Community Forum	It's a frightening addiction	https://forum.gamblinghelponline.org.au/viewtopic.php?f=14&t=922	Forum	Australia	Look after yourself first, you need that strength right now.
2016	Gambling Help Online Community Forum	It's a frightening addiction	https://forum.gamblinghelponline.org.au/viewtopic.php?f=14&t=922	Forum	Australia	He has agreed to seek professional help. He has admitted he can't fight on his own anymore. Only problem is there is no where for us to go in our area. I think face to face would benefi us most because he has made it clean that he wants me to go with him when he sees someone.But I can't find anywhere.
2016	Gambling Help Online Community Forum	It's a frightening addiction	https://forum.gamblinghelponline.org.au/viewtopic.php?f=14&t=922	Forum	Australia	He has agreed to seek professional help. He has admitted he can't fight on his own anymore. Only problem is there is no where for us to go in our area. I think face to face would benefi us most because he has made it clean that he wants me to go with him when he sees someone.But I can't find anywhere.
2016	Gambling Help Online Community Forum	It's a frightening addiction	https://forum.gamblinghelponline.org.au/viewtopic.php?f=14&t=922	Forum	Australia	The specialised gambling counselling is so good though, because they are so experienced with gambling addiction. In this early stage it would be great if your partner could talk to the helpline. They will probably suggest phone or e-mail counselling, and honestly that works. Please consider this, even for yourself!
2018	Gambling Help Online Community Forum	Just found out my Husband is a gambling addict Help	https://forum.gamblinghelponline.org.au/viewtopic.php?f=14&t=1609	Forum	Australia	Middle of last year he told me he had messed up and gambled with a credit card for a total of $1200 (maxed it). We cut up his credit cards, closed the accounts and he self excluded himself from the betting apps etc. I was conﬁdent that was that.
2018	Gambling Help Online Community Forum	Just found out my Husband is a gambling addict Help	https://forum.gamblinghelponline.org.au/viewtopic.php?f=14&t=1609	Forum	Australia	Middle of last year he told me he had messed up and gambled with a credit card for a total of $1200 (maxed it). We cut up his credit cards, closed the accounts and he self excluded himself from the betting apps etc. I was conﬁdent that was that.
2018	Gambling Help Online Community Forum	Just found out my Husband is a gambling addict Help	https://forum.gamblinghelponline.org.au/viewtopic.php?f=14&t=1609	Forum	Australia	I dont know how to deal with this. He is seeing a councillor, and he is now trying his hardest to get a job - ive told him he needs to get two jobs. We are going to go to a GA meeting on thursday night but my head is still spining. I feel like i will never trust him ever again. He lied to me SOOO many times - and sooo convincingly!
2018	Gambling Help Online Community Forum	Just found out my Husband is a gambling addict Help	https://forum.gamblinghelponline.org.au/viewtopic.php?f=14&t=1609	Forum	Australia	But in saying that you also have to protect yourself. You can support your husband on this journey but you still need barriers for yourself as well in case he lapse which can happen on the journey to becoming gamble free. It might be worth you going to a councellor as well on your own, ask questions, tell them what you fear and they will have some ideas on how you can support your husband but als…
2018	Gambling Help Online Community Forum	Just found out my Husband is a gambling addict Help	https://forum.gamblinghelponline.org.au/viewtopic.php?f=14&t=1609	Forum	Australia	But in saying that you also have to protect yourself. You can support your husband on this journey but you still need barriers for yourself as well in case he lapse which can happen on the journey to becoming gamble free. It might be worth you going to a councellor as well on your own, ask questions, tell them what you fear and they will have some ideas on how you can support your husband but als…
2018	Gambling Help Online Community Forum	Just found out my Husband is a gambling addict Help	https://forum.gamblinghelponline.org.au/viewtopic.php?f=14&t=1609	Forum	Australia	This is the hardest step for a gambler, admitting that they have lost control and need help. It takes a lot of courage to admit this and I know that you are hurting, through no fault of you own but try to understand just how hard it must have been for your husband to tell you what he had done.
2018	Gambling Help Online Community Forum	Just found out my Husband is a gambling addict Help	https://forum.gamblinghelponline.org.au/viewtopic.php?f=14&t=1609	Forum	Australia	I will book in to see someone, and i will be attending a Gam Anon meeting (they arent running this sunday because its easter)
2018	Gambling Help Online Community Forum	Just found out my Husband is a gambling addict Help	https://forum.gamblinghelponline.org.au/viewtopic.php?f=14&t=1609	Forum	Australia	This is by far the hardest thing i have ever had to go through, i can feel the people around us judging and i am slowly realising that this is a forever thing not temporary and i ﬁnd that thought very overwhelming.
2018	Gambling Help Online Community Forum	Just found out my Husband is a gambling addict Help	https://forum.gamblinghelponline.org.au/viewtopic.php?f=14&t=1609	Forum	Australia	I knew he enjoyed footy tipping through the apps on his phone. I started to get suspicious when we won free tickets to big events through the TAB. He told me it was just from tipping and he wasn't actually spending any money.
2018	Gambling Help Online Community Forum	Just found out my Husband is a gambling addict Help	https://forum.gamblinghelponline.org.au/viewtopic.php?f=14&t=1609	Forum	Australia	I only found out because I found some suspicious bank statements and confronted him about them. He tried to keep lying initially but told me about his gambling when he realised he couldn't get away with it. There's another debt of $4000 that I didn't know about but that's it according to him. He's been betting through apps on his phone and visiting the TAB behind my back. Apparently $8000 of the …
2018	Gambling Help Online Community Forum	Just found out my partner has a gambling addict problem	https://forum.gamblinghelponline.org.au/viewtopic.php?f=14&t=1715	Forum	Australia	I trusted that he would but about 6 months later I see it's been happening again. Anyway fast forward to last year he gets a big win and obviously has to tell me, he puts a deposit down on a car as by this time we are expecting a baby so need a reliable car to drive baby in. He promises me this time he won't do it again as we have baby on the way. I also said if he does it again I will leave him.
2018	Gambling Help Online Community Forum	Just found out my partner has a gambling addict problem	https://forum.gamblinghelponline.org.au/viewtopic.php?f=14&t=1715	Forum	Australia	Again i stupidly trust him, this week I have had to do paperwork again for a new rental and I have seen he has been gambling again ,I'm so hurt and don't think I can ever trust him again.
2018	Gambling Help Online Community Forum	Just found out my partner has a gambling addict problem	https://forum.gamblinghelponline.org.au/viewtopic.php?f=14&t=1715	Forum	Australia	All I can suggest is to call the Gamb helpline on 1800 858 858 and they will provide advice and moral support on how to deal with the situation
2018	Gambling Help Online Community Forum	Just found out my partner has a gambling addict problem	https://forum.gamblinghelponline.org.au/viewtopic.php?f=14&t=1715	Forum	Australia	I only found out my husband has a gambling problem two weeks ago so I'm very new at this, but my suggestion would be to put some solid plans in place to help him stop. He needs to be committed to the process of tackling his addiction, of course. If he is, some of the things that could be done are: 1); You take control of the ﬁnances or, at the very least, make sure you have easy access to the ban…
2018	Gambling Help Online Community Forum	Just found out my partner has a gambling addict problem	https://forum.gamblinghelponline.org.au/viewtopic.php?f=14&t=1715	Forum	Australia	I only found out my husband has a gambling problem two weeks ago so I'm very new at this, but my suggestion would be to put some solid plans in place to help him stop. He needs to be committed to the process of tackling his addiction, of course. If he is, some of the things that could be done are: 1); You take control of the ﬁnances or, at the very least, make sure you have easy access to the ban…
2018	Gambling Help Online Community Forum	Just found out my partner has a gambling addict problem	https://forum.gamblinghelponline.org.au/viewtopic.php?f=14&t=1715	Forum	Australia	I only found out my husband has a gambling problem two weeks ago so I'm very new at this, but my suggestion would be to put some solid plans in place to help him stop. He needs to be committed to the process of tackling his addiction, of course. If he is, some of the things that could be done are: 1); You take control of the ﬁnances or, at the very least, make sure you have easy access to the ban…
2019	Gambling Help Online Community Forum	Just like every other nameless partner caught in the tragedy	https://forum.gamblinghelponline.org.au/viewtopic.php?f=14&t=2136	Forum	Australia	Iʼve believed you even when it was against my better judgement. You wonʼt seek external help and thatʼs destroying me, so now I am. Iʼm accessing gamblers help services every day. Sometimes phone calls, sometimes the website. I have a counselling session booked in and am on a wait list for ﬁnancial counselling. Iʼve visited online chat forums at gamblers help and feel so deﬂated, because so many …
2019	Gambling Help Online Community Forum	Just like every other nameless partner caught in the tragedy	https://forum.gamblinghelponline.org.au/viewtopic.php?f=14&t=2136	Forum	Australia	Iʼve believed you even when it was against my better judgement. You wonʼt seek external help and thatʼs destroying me, so now I am. Iʼm accessing gamblers help services every day. Sometimes phone calls, sometimes the website. I have a counselling session booked in and am on a wait list for ﬁnancial counselling. Iʼve visited online chat forums at gamblers help and feel so deﬂated, because so many …
2019	Gambling Help Online Community Forum	Just like every other nameless partner caught in the tragedy	https://forum.gamblinghelponline.org.au/viewtopic.php?f=14&t=2136	Forum	Australia	I wish I could go back in time and never lend you money, never bail you out, never enable the problem. Then maybe youʼd hit a smaller rock bottom than weʼre now about to hit, maybe a smaller rock bottom back then would be enough for you to want to change.
2019	Gambling Help Online Community Forum	Just like every other nameless partner caught in the tragedy	https://forum.gamblinghelponline.org.au/viewtopic.php?f=14&t=2136	Forum	Australia	The self loathing of a gambler is the worst, when someone forgives you it actually makes you feel better. You need to control the money in my opinion. Thatʼs the key. He probably has other debts you donʼt know about that he feels scared of not being able gamble To pay them back.
2019	Gambling Help Online Community Forum	Just like every other nameless partner caught in the tragedy	https://forum.gamblinghelponline.org.au/viewtopic.php?f=14&t=2136	Forum	Australia	OP here. The thing is, I donʼt feel like I have been understanding. Iʼve been sympathetic, Iʼve been kind but Iʼve not fully understood the gravity of a gambling problem. Iʼve been naive. Iʼve been soft. Iʼve let him call the shots. I should have set more boundaries and followed through with consequences. I feel like weʼre at the beginning of the end because we didnʼt act in the best way earlier.…
2019	Gambling Help Online Community Forum	Just like every other nameless partner caught in the tragedy	https://forum.gamblinghelponline.org.au/viewtopic.php?f=14&t=2136	Forum	Australia	OP here. The thing is, I donʼt feel like I have been understanding. Iʼve been sympathetic, Iʼve been kind but Iʼve not fully understood the gravity of a gambling problem. Iʼve been naive. Iʼve been soft. Iʼve let him call the shots. I should have set more boundaries and followed through with consequences. I feel like weʼre at the beginning of the end because we didnʼt act in the best way earlier.…
2019	Gambling Help Online Community Forum	Just like every other nameless partner caught in the tragedy	https://forum.gamblinghelponline.org.au/viewtopic.php?f=14&t=2136	Forum	Australia	Some control heʼs handed over. I have access to all banking, heʼs not meant to withdraw cash and the mortgage and debt repayments make up the bulk of his pay. I just worry that thereʼs cash I donʼt see. Heʼs lied and been able to access cash without me knowing for so long.
2019	Gambling Help Online Community Forum	Just like every other nameless partner caught in the tragedy	https://forum.gamblinghelponline.org.au/viewtopic.php?f=14&t=2136	Forum	Australia	Some control heʼs handed over. I have access to all banking, heʼs not meant to withdraw cash and the mortgage and debt repayments make up the bulk of his pay. I just worry that thereʼs cash I donʼt see. Heʼs lied and been able to access cash without me knowing for so long.
2019	Gambling Help Online Community Forum	Just like every other nameless partner caught in the tragedy	https://forum.gamblinghelponline.org.au/viewtopic.php?f=14&t=2136	Forum	Australia	I was seeing someone but I didnʼt really like it, felt she was digging too deep wanting me to question every piece of history about our family members. Also felt quite judged by her.
2019	Gambling Help Online Community Forum	Just like every other nameless partner caught in the tragedy	https://forum.gamblinghelponline.org.au/viewtopic.php?f=14&t=2136	Forum	Australia	Some counselling experiences are daunting. Counsellors try to "show" us our "personalities" and why we do the things we do... etc. Just because one doesn't work for you ... don't give up on the others. Counsellors are humans as well.
2019	Gambling Help Online Community Forum	Just like every other nameless partner caught in the tragedy	https://forum.gamblinghelponline.org.au/viewtopic.php?f=14&t=2136	Forum	Australia	Gambling Helpline - 1800 858 858 is a 24/7 counselling service that is conﬁdential and anonymous, the service can make referrals to local face to face counsellors and the service also supports the partners of people who have gambling problems.
2016	Gambling Help Online Community Forum	Just realising how bad his gambling is !!	https://forum.gamblinghelponline.org.au/viewtopic.php?f=14&t=1054	Forum	Australia	I'm so frustrated and angry that I have to see a counsellor to learn how to deal with it. He always lives in the red. He has agreed to give me his atm card and oranginse his ﬁnances and and spending money but however he is going to get angry when I tell him no he can't have any more gambling money (more than he will be allowed) I'm not looking forward to that. He gets angry at me when I say no wh…
2016	Gambling Help Online Community Forum	Just realising how bad his gambling is !!	https://forum.gamblinghelponline.org.au/viewtopic.php?f=14&t=1054	Forum	Australia	I'm so frustrated and angry that I have to see a counsellor to learn how to deal with it. He always lives in the red. He has agreed to give me his atm card and oranginse his ﬁnances and and spending money but however he is going to get angry when I tell him no he can't have any more gambling money (more than he will be allowed) I'm not looking forward to that. He gets angry at me when I say no wh…
2016	Gambling Help Online Community Forum	Just realising how bad his gambling is !!	https://forum.gamblinghelponline.org.au/viewtopic.php?f=14&t=1054	Forum	Australia	I'm so frustrated and angry that I have to see a counsellor to learn how to deal with it. He always lives in the red. He has agreed to give me his atm card and oranginse his ﬁnances and and spending money but however he is going to get angry when I tell him no he can't have any more gambling money (more than he will be allowed) I'm not looking forward to that. He gets angry at me when I say no wh…
2016	Gambling Help Online Community Forum	Just realising how bad his gambling is !!	https://forum.gamblinghelponline.org.au/viewtopic.php?f=14&t=1054	Forum	Australia	I don't know what to do! No councellers do after hours work here in Darwin and I really want him to talk to someone! He is in the defence force I even suggested surely the defence force have helpline and support groups but he is embarrassed and won't do it! I'm angry all the time! He lies about everything to do with money and spending! I don't trust him one bit! I'm hoping by having his ATM card …
2016	Gambling Help Online Community Forum	Just realising how bad his gambling is !!	https://forum.gamblinghelponline.org.au/viewtopic.php?f=14&t=1054	Forum	Australia	I don't know what to do! No councellers do after hours work here in Darwin and I really want him to talk to someone! He is in the defence force I even suggested surely the defence force have helpline and support groups but he is embarrassed and won't do it! I'm angry all the time! He lies about everything to do with money and spending! I don't trust him one bit! I'm hoping by having his ATM card …
2016	Gambling Help Online Community Forum	Just realising how bad his gambling is !!	https://forum.gamblinghelponline.org.au/viewtopic.php?f=14&t=1054	Forum	Australia	I don't know what to do! No councellers do after hours work here in Darwin and I really want him to talk to someone! He is in the defence force I even suggested surely the defence force have helpline and support groups but he is embarrassed and won't do it! I'm angry all the time! He lies about everything to do with money and spending! I don't trust him one bit! I'm hoping by having his ATM card …
2016	Gambling Help Online Community Forum	Just realising how bad his gambling is !!	https://forum.gamblinghelponline.org.au/viewtopic.php?f=14&t=1054	Forum	Australia	The trouble with gambling is that it is extremely addictive so people only change when they start to experience some really large consequences of their gambling. Often it is easier to simply avoid these consequences by getting other people to bail them out. What you can do to help him to change is let him start to experience some of the consequences of his gambling. Going to court, loosing his jo…
2016	Gambling Help Online Community Forum	Just realising how bad his gambling is !!	https://forum.gamblinghelponline.org.au/viewtopic.php?f=14&t=1054	Forum	Australia	Make sure you keep your money safe, gamblers have a habit of gambling with other people's money, or guilting people into paying their debts for them.
2016	Gambling Help Online Community Forum	Just realising how bad his gambling is !!	https://forum.gamblinghelponline.org.au/viewtopic.php?f=14&t=1054	Forum	Australia	I also have stopped giving him money to bail him out and I've had my own bank account with my own savings in it. I've done my research. I hope he is serious and gets he help he needs. I have been told the counselling service I got him in to is the best in Darwin so I'm hoping they can really assist.
2016	Gambling Help Online Community Forum	Just realising how bad his gambling is !!	https://forum.gamblinghelponline.org.au/viewtopic.php?f=14&t=1054	Forum	Australia	I also have stopped giving him money to bail him out and I've had my own bank account with my own savings in it. I've done my research. I hope he is serious and gets he help he needs. I have been told the counselling service I got him in to is the best in Darwin so I'm hoping they can really assist.
2016	Gambling Help Online Community Forum	Just realising how bad his gambling is !!	https://forum.gamblinghelponline.org.au/viewtopic.php?f=14&t=1054	Forum	Australia	I also have stopped giving him money to bail him out and I've had my own bank account with my own savings in it. I've done my research. I hope he is serious and gets he help he needs. I have been told the counselling service I got him in to is the best in Darwin so I'm hoping they can really assist.
2016	Gambling Help Online Community Forum	Just realising how bad his gambling is !!	https://forum.gamblinghelponline.org.au/viewtopic.php?f=14&t=1054	Forum	Australia	Mine went once to amity we had a ﬁght over him spending the last of our money that we had for almost a week and a half ( I was waiting to start a new job ) I left for a week and he hasn't bothered going back again. He's just gambled the last of his winnings from his last pay and has blamed me for not replying to his txt in time for him staying at the pub and betting. I have to laugh if I don't i …
2018	Gambling Help Online Community Forum	Lost	https://forum.gamblinghelponline.org.au/viewtopic.php?f=14&t=1615	Forum	Australia	I had previously taken his wallet, ph ,iPad and had changed passwords on gambling sites and bank accounts to protect us from another event.
2018	Gambling Help Online Community Forum	Lost	https://forum.gamblinghelponline.org.au/viewtopic.php?f=14&t=1615	Forum	Australia	But by reading you're post in my opinion, you really need to sit down with him and get him to show u every single bank/pay pal/personal loans/line of credits EVERYTHING he has, block his access to all of them and visit a ﬁnancial counselor that can help you with it all. Work out a plan to pay back and reduce fees etc.
2018	Gambling Help Online Community Forum	Lost	https://forum.gamblinghelponline.org.au/viewtopic.php?f=14&t=1615	Forum	Australia	But by reading you're post in my opinion, you really need to sit down with him and get him to show u every single bank/pay pal/personal loans/line of credits EVERYTHING he has, block his access to all of them and visit a ﬁnancial counselor that can help you with it all. Work out a plan to pay back and reduce fees etc.
2018	Gambling Help Online Community Forum	Lost	https://forum.gamblinghelponline.org.au/viewtopic.php?f=14&t=1615	Forum	Australia	But by reading you're post in my opinion, you really need to sit down with him and get him to show u every single bank/pay pal/personal loans/line of credits EVERYTHING he has, block his access to all of them and visit a ﬁnancial counselor that can help you with it all. Work out a plan to pay back and reduce fees etc.
2018	Gambling Help Online Community Forum	Lost	https://forum.gamblinghelponline.org.au/viewtopic.php?f=14&t=1615	Forum	Australia	But by reading you're post in my opinion, you really need to sit down with him and get him to show u every single bank/pay pal/personal loans/line of credits EVERYTHING he has, block his access to all of them and visit a ﬁnancial counselor that can help you with it all. Work out a plan to pay back and reduce fees etc.
2018	Gambling Help Online Community Forum	Lost	https://forum.gamblinghelponline.org.au/viewtopic.php?f=14&t=1615	Forum	Australia	Also i think you need to completely cut him oﬀ from money for a fair amount of time, if he thinks he needs money to go to shops, give small amounts of cash and ask for receipts. or buy prepaid visa cards with $50 on them at a time.
2018	Gambling Help Online Community Forum	Lost	https://forum.gamblinghelponline.org.au/viewtopic.php?f=14&t=1615	Forum	Australia	I nearly gave in and returned his wallet and phone today, luckily common sense kicked in. I feel terrible, I feel like I am taking away all of his rights and a man does not want to feel useless and belittled and unable to take care of his wife. I want to give him self respect without the fear of something else going wrong. I will sit down and discuss his other avenues of obtaining funds and I wil…
2018	Gambling Help Online Community Forum	Lost	https://forum.gamblinghelponline.org.au/viewtopic.php?f=14&t=1615	Forum	Australia	I nearly gave in and returned his wallet and phone today, luckily common sense kicked in. I feel terrible, I feel like I am taking away all of his rights and a man does not want to feel useless and belittled and unable to take care of his wife. I want to give him self respect without the fear of something else going wrong. I will sit down and discuss his other avenues of obtaining funds and I wil…
2017	Gambling Help Online Community Forum	My father is addicted to gambling	https://forum.gamblinghelponline.org.au/viewtopic.php?f=14&t=1154	Forum	Australia	I've tried talking to him about it but he has a lot of pride, so it's very hard to get him to admit he has an addiction.
2017	Gambling Help Online Community Forum	My father is addicted to gambling	https://forum.gamblinghelponline.org.au/viewtopic.php?f=14&t=1154	Forum	Australia	Unfortunately most gambling addicts wont admit they have a problem..I would try talking to both of them together and try oﬀering to get some help for them...explain the eﬀect they are having on your family..I wish you and your family all the best
2017	Gambling Help Online Community Forum	My father is addicted to gambling	https://forum.gamblinghelponline.org.au/viewtopic.php?f=14&t=1154	Forum	Australia	I guess one of the ﬁrst questions that comes to mind is that you mentioned it happens every few months...maybe ask your mum to reﬂect on what is happening at these times she notices he gambles, ie stress, arguments/conﬂict etc. Another question to consider is, do you think your dad sees the gambling as a problem? Often it is hard to help others who can't see the impact of the gambling, or have th…
2017	Gambling Help Online Community Forum	My father is addicted to gambling	https://forum.gamblinghelponline.org.au/viewtopic.php?f=14&t=1154	Forum	Australia	I guess one of the ﬁrst questions that comes to mind is that you mentioned it happens every few months...maybe ask your mum to reﬂect on what is happening at these times she notices he gambles, ie stress, arguments/conﬂict etc. Another question to consider is, do you think your dad sees the gambling as a problem? Often it is hard to help others who can't see the impact of the gambling, or have th…
2017	Gambling Help Online Community Forum	My father is addicted to gambling	https://forum.gamblinghelponline.org.au/viewtopic.php?f=14&t=1154	Forum	Australia	I encourage you to call Gamblers Help 1800 858 858, an speak to a Gambling Counsellor. I would also suggest calling Directline 1800 888 236 and asking for advice about your mums drinking. You can also inbox me and I can explore this a bit more with you, but the support is here if you need it.
2017	Gambling Help Online Community Forum	My father is addicted to gambling	https://forum.gamblinghelponline.org.au/viewtopic.php?f=14&t=1154	Forum	Australia	I encourage you to call Gamblers Help 1800 858 858, an speak to a Gambling Counsellor. I would also suggest calling Directline 1800 888 236 and asking for advice about your mums drinking. You can also inbox me and I can explore this a bit more with you, but the support is here if you need it.
2017	Gambling Help Online Community Forum	My father is addicted to gambling	https://forum.gamblinghelponline.org.au/viewtopic.php?f=14&t=1154	Forum	Australia	Remember, that you are not to blame, or responsible for your Dad's gambling problem. But, equipped with knowledge, support and taking the right action you can most deﬁnitely contribute to making a diﬀerence for yourself and the people around you. I am sorry that you have had to face this challenge, but well done, and don't feel alone. Us with partners of gamblers can often see the solutions so ea…
2017	Gambling Help Online Community Forum	My father is addicted to gambling	https://forum.gamblinghelponline.org.au/viewtopic.php?f=14&t=1154	Forum	Australia	The best thing you can do is encourage them to seek help as you are (maybe speak with a counselor, or talk in depth about what you have seen, and have them share their perspective) as well as educate them on your Dad's addiction. I have no doubt that if you all commit to wanting to help your Dad, point him to help and take ﬁrm steps in setting boundaries at home and not enabling his addiction wil…
2017	Gambling Help Online Community Forum	My father is addicted to gambling	https://forum.gamblinghelponline.org.au/viewtopic.php?f=14&t=1154	Forum	Australia	The best thing you can do is encourage them to seek help as you are (maybe speak with a counselor, or talk in depth about what you have seen, and have them share their perspective) as well as educate them [other FMs] on your Dad's addiction. I have no doubt that if you all commit to wanting to help your Dad, point him to help and take ﬁrm steps in setting boundaries at home and not enabling his a…
2017	Gambling Help Online Community Forum	My father is addicted to gambling	https://forum.gamblinghelponline.org.au/viewtopic.php?f=14&t=1154	Forum	Australia	The best thing you can do is encourage them to seek help as you are (maybe speak with a counselor, or talk in depth about what you have seen, and have them share their perspective) as well as educate them [other FMs] on your Dad's addiction. I have no doubt that if you all commit to wanting to help your Dad, point him to help and take ﬁrm steps in setting boundaries at home and not enabling his a…
2017	Gambling Help Online Community Forum	My daughter has a gambling addiction	https://forum.gamblinghelponline.org.au/viewtopic.php?f=14&t=1315	Forum	Australia	My son in law rings me at times because he doesn't know what to do about my daughter's gambling addiction
2017	Gambling Help Online Community Forum	My daughter has a gambling addiction	https://forum.gamblinghelponline.org.au/viewtopic.php?f=14&t=1315	Forum	Australia	I don't want to seem like I am taking sides but my son in law is a good hard working man who will lose everything that they have worked for if she doesn't stop. I suggested that he ring the Gambling Help number and he was told that there's nothing they can do until she rings them. He is lost.
2017	Gambling Help Online Community Forum	My daughter has a gambling addiction	https://forum.gamblinghelponline.org.au/viewtopic.php?f=14&t=1315	Forum	Australia	I don't want to seem like I am taking sides but my son in law is a good hard working man who will lose everything that they have worked for if she doesn't stop. I suggested that he ring the Gambling Help number and he was told that there's nothing they can do until she rings them. He is lost.
2017	Gambling Help Online Community Forum	My daughter has a gambling addiction	https://forum.gamblinghelponline.org.au/viewtopic.php?f=14&t=1315	Forum	Australia	I think your son in law and even yourself need to start showing her those consequences. He needs to take control of the ﬁnances, especially if she is redrawing form the home loan. It is his life as well, he needs to protect himself.
2017	Gambling Help Online Community Forum	My daughter has a gambling addiction	https://forum.gamblinghelponline.org.au/viewtopic.php?f=14&t=1315	Forum	Australia	I think your son in law and even yourself need to start showing her those consequences. He needs to take control of the ﬁnances, especially if she is redrawing form the home loan. It is his life as well, he needs to protect himself.
2017	Gambling Help Online Community Forum	My daughter has a gambling addiction	https://forum.gamblinghelponline.org.au/viewtopic.php?f=14&t=1315	Forum	Australia	Your son is eligible for free counselling and ﬁnancial counselling through a gamblers help service. A ﬁnancial counsellor can advise him around how he can protect himself ﬁnancially so that he is least likely to be impacted by your daughters gambling and a counsellor can help your son to decide what boundaries he needs to put into place to make sure that he is not enabling your daughter's gamblin…
2017	Gambling Help Online Community Forum	My daughter has a gambling addiction	https://forum.gamblinghelponline.org.au/viewtopic.php?f=14&t=1315	Forum	Australia	Your son is eligible for free counselling and ﬁnancial counselling through a gamblers help service. A ﬁnancial counsellor can advise him around how he can protect himself ﬁnancially so that he is least likely to be impacted by your daughters gambling and a counsellor can help your son to decide what boundaries he needs to put into place to make sure that he is not enabling your daughter's gamblin…
2017	Gambling Help Online Community Forum	My daughter has a gambling addiction	https://forum.gamblinghelponline.org.au/viewtopic.php?f=14&t=1315	Forum	Australia	If he calls Gamblers Helpline again and asks for the number of his local gamblers help service, they will give him the number.
2018	Gambling Help Online Community Forum	My husband turned into a gambelling addict in a blink of an	https://forum.gamblinghelponline.org.au/viewtopic.php?f=14&t=1639	Forum	Australia	He wipes me out completely and I admit I become the co dependant and I've had it being his door mat, i thought he changed well they don't I gave him my ATM card to only withdrawl $50, no he took it all and left us with nothing, from that point on there was no way I would be giving him my bank card, so what did he do, while I was asleep late at night he stole my bank card and wiped us out again, i…
2018	Gambling Help Online Community Forum	My husband turned into a gambelling addict in a blink of an	https://forum.gamblinghelponline.org.au/viewtopic.php?f=14&t=1639	Forum	Australia	He wipes me out completely and I admit I become the co dependant and I've had it being his door mat, i thought he changed well they don't I gave him my ATM card to only withdrawl $50, no he took it all and left us with nothing, from that point on there was no way I would be giving him my bank card, so what did he do, while I was asleep late at night he stole my bank card and wiped us out again, i…
2018	Gambling Help Online Community Forum	My husband turned into a gambelling addict in a blink of an	https://forum.gamblinghelponline.org.au/viewtopic.php?f=14&t=1639	Forum	Australia	He wipes me out completely and I admit I become the co dependant and I've had it being his door mat, i thought he changed well they don't I gave him my ATM card to only withdrawl $50, no he took it all and left us with nothing, from that point on there was no way I would be giving him my bank card, so what did he do, while I was asleep late at night he stole my bank card and wiped us out again, i…
2018	Gambling Help Online Community Forum	My husband turned into a gambelling addict in a blink of an	https://forum.gamblinghelponline.org.au/viewtopic.php?f=14&t=1639	Forum	Australia	He wipes me out completely and I admit I become the co dependant and I've had it being his door mat, i thought he changed well they don't I gave him my ATM card to only withdrawl $50, no he took it all and left us with nothing, from that point on there was no way I would be giving him my bank card, so what did he do, while I was asleep late at night he stole my bank card and wiped us out again, i…
2018	Gambling Help Online Community Forum	My husband turned into a gambelling addict in a blink of an	https://forum.gamblinghelponline.org.au/viewtopic.php?f=14&t=1639	Forum	Australia	He wipes me out completely and I admit I become the co dependant and I've had it being his door mat, i thought he changed well they don't I gave him my ATM card to only withdrawl $50, no he took it all and left us with nothing, from that point on there was no way I would be giving him my bank card, so what did he do, while I was asleep late at night he stole my bank card and wiped us out again, i…
2018	Gambling Help Online Community Forum	My husband turned into a gambelling addict in a blink of an	https://forum.gamblinghelponline.org.au/viewtopic.php?f=14&t=1639	Forum	Australia	He wipes me out completely and I admit I become the co dependant and I've had it being his door mat, i thought he changed well they don't I gave him my ATM card to only withdrawl $50, no he took it all and left us with nothing, from that point on there was no way I would be giving him my bank card, so what did he do, while I was asleep late at night he stole my bank card and wiped us out again, i…
2018	Gambling Help Online Community Forum	My husband turned into a gambelling addict in a blink of an	https://forum.gamblinghelponline.org.au/viewtopic.php?f=14&t=1639	Forum	Australia	He wipes me out completely and I admit I become the co dependant and I've had it being his door mat, i thought he changed well they don't I gave him my ATM card to only withdrawl $50, no he took it all and left us with nothing, from that point on there was no way I would be giving him my bank card, so what did he do, while I was asleep late at night he stole my bank card and wiped us out again, i…
2018	Gambling Help Online Community Forum	My husband turned into a gambelling addict in a blink of an	https://forum.gamblinghelponline.org.au/viewtopic.php?f=14&t=1639	Forum	Australia	I love to see his reaction if I tell him I have found one and take it from there. does any one know of such a place that involves support/ family also in the treatment in NSW.?? Or any tips on my situation to help me cope more
2018	Gambling Help Online Community Forum	My husband turned into a gambelling addict in a blink of an	https://forum.gamblinghelponline.org.au/viewtopic.php?f=14&t=1639	Forum	Australia	I would suggest you get into contact with one of the concellors on the gambler's help website. They can help you, provide you with options, ways to protect yourself and also help your husband if he is ready to admit he has a problem.
2018	Gambling Help Online Community Forum	My husband turned into a gambelling addict in a blink of an	https://forum.gamblinghelponline.org.au/viewtopic.php?f=14&t=1639	Forum	Australia	I will take your advice and workout a plan once I speak to the councillor just so I can get some sort of support and thank you I needed to get it off my chest , it's been brewing for a while. I feel like he is getting worse, he hasn't fully checked out yet but I'm scared if I don't do something he will, he does help me with the baby and helps with the cleaning of the house but his priorities are …
2018	Gambling Help Online Community Forum	My husband turned into a gambelling addict in a blink of an	https://forum.gamblinghelponline.org.au/viewtopic.php?f=14&t=1639	Forum	Australia	I thought he learnt his lesson no he didn't, he took out our retirement savings, it was his to begin with but we were married now and that was for me also, dropped $40000, he was not stopping , he has over drafted our combine account without my consent, and I want to go to the bank to take my name off the card so my credit rating will not be affected, he said we can't the bank won't allow it , I …
2017	Gambling Help Online Community Forum	My husbands addiction has resurfaced	https://forum.gamblinghelponline.org.au/viewtopic.php?f=14&t=1285	Forum	Australia	After finding out about the credit cards we talked about me getting access to his bank accounts and full transparency of our banking, but it never eventuated. Then when it did come up I made a point of telling him that I trusted him and I didn't need to check up on him.
2017	Gambling Help Online Community Forum	My husbands addiction has resurfaced	https://forum.gamblinghelponline.org.au/viewtopic.php?f=14&t=1285	Forum	Australia	After finding out about the credit cards we talked about me getting access to his bank accounts and full transparency of our banking, but it never eventuated. Then when it did come up I made a point of telling him that I trusted him and I didn't need to check up on him.
2017	Gambling Help Online Community Forum	My husbands addiction has resurfaced	https://forum.gamblinghelponline.org.au/viewtopic.php?f=14&t=1285	Forum	Australia	I feel that logically I need to step in and take all that away but emotionally it's just against my nature to be so untrusting of him, he is my husband, I'm really shocked that he is lying to me.
2017	Gambling Help Online Community Forum	My husbands addiction has resurfaced	https://forum.gamblinghelponline.org.au/viewtopic.php?f=14&t=1285	Forum	Australia	I'm trying really hard to find a way to talk to him about this that isn't about me, because I know his gambling isn't about me at all, but all I can see are how the effects of his gambling will have on our family and our future and I just feel so lost.
2017	Gambling Help Online Community Forum	My husbands addiction has resurfaced	https://forum.gamblinghelponline.org.au/viewtopic.php?f=14&t=1285	Forum	Australia	I would suggest you talk to a gambling councellor about the best way to approach this subject with your husband. They have great support systems on the Gambler's Help website for family members of gamblers.
2017	Gambling Help Online Community Forum	My husbands addiction has resurfaced	https://forum.gamblinghelponline.org.au/viewtopic.php?f=14&t=1285	Forum	Australia	In a way, this is your gambling problem too because it is affecting you emotionally and financially. Gamblers Help Services recognise this and offer free specialist gambling counselling and gambling related financial counselling for partners or family members of people with a gambling problem. These services are free and confidential and may be a good starting point. These things are often not st…
2017	Gambling Help Online Community Forum	My husbands addiction has resurfaced	https://forum.gamblinghelponline.org.au/viewtopic.php?f=14&t=1285	Forum	Australia	If you need help to understand the addicted brain then I absolutely have found some comfort in talking to a gamblers counsellor.
2017	Gambling Help Online Community Forum	My husbands addiction has resurfaced	https://forum.gamblinghelponline.org.au/viewtopic.php?f=14&t=1285	Forum	Australia	If you need help to understand the addicted brain then I absolutely have found some comfort in talking to a gamblers counsellor.
2017	Gambling Help Online Community Forum	My husbands addiction has resurfaced	https://forum.gamblinghelponline.org.au/viewtopic.php?f=14&t=1285	Forum	Australia	I am currently looking to leave my husband. As after 3 relapses in 2 1/2 years and over $250k gone and a 5 month old son it's not about "saving him". It's saving me and our son.
2017	Gambling Help Online Community Forum	My husbands addiction has resurfaced	https://forum.gamblinghelponline.org.au/viewtopic.php?f=14&t=1285	Forum	Australia	I am currently looking to leave my husband. As after 3 relapses in 2 1/2 years and over $250k gone and a 5 month old son it's not about "saving him". It's saving me and our son.
2017	Gambling Help Online Community Forum	My husbands addiction has resurfaced	https://forum.gamblinghelponline.org.au/viewtopic.php?f=14&t=1285	Forum	Australia	I have now taken control of all the finances, which he insisted on as well. We have made an appointment to see a counsellor together. I have gotten him to come online and check out this site himself for help.
2017	Gambling Help Online Community Forum	My husbands addiction has resurfaced	https://forum.gamblinghelponline.org.au/viewtopic.php?f=14&t=1285	Forum	Australia	I have now taken control of all the finances, which he insisted on as well. We have made an appointment to see a counsellor together. I have gotten him to come online and check out this site himself for help.
2017	Gambling Help Online Community Forum	My husbands addiction has resurfaced	https://forum.gamblinghelponline.org.au/viewtopic.php?f=14&t=1285	Forum	Australia	I have now taken control of all the finances, which he insisted on as well. We have made an appointment to see a counsellor together. I have gotten him to come online and check out this site himself for help.
2017	Gambling Help Online Community Forum	My husbands addiction has resurfaced	https://forum.gamblinghelponline.org.au/viewtopic.php?f=14&t=1285	Forum	Australia	He isn't coping very well with all of this. I sat him down with his bank statements for the last 6 months with all the gambling highlighted. What he thought wasn't a big deal is finally hitting home.
2017	Gambling Help Online Community Forum	My husbands addiction has resurfaced	https://forum.gamblinghelponline.org.au/viewtopic.php?f=14&t=1285	Forum	Australia	I will get some counselling as I know I certainly need it to get through all of this. Thanks for your support, it does make me feel less alone.
2017	Gambling Help Online Community Forum	My husbands addiction has resurfaced	https://forum.gamblinghelponline.org.au/viewtopic.php?f=14&t=1285	Forum	Australia	I will get some counselling as I know I certainly need it to get through all of this. Thanks for your support, it does make me feel less alone.
2017	Gambling Help Online Community Forum	My husbands addiction has resurfaced	https://forum.gamblinghelponline.org.au/viewtopic.php?f=14&t=1285	Forum	Australia	Your husband will be feeling sheepish about his behaviour and you have every right to be angry and hurt..but you both need to work together now to help him overcome this addiction...don't let hurt and anger get in the way...what has been done can't be undone but it is in the past and that's where it needs to stay..supporting each other is the important thing to do
2018	Gambling Help Online Community Forum	My husbands addiction has resurfaced	https://forum.gamblinghelponline.org.au/viewtopic.php?f=14&t=1285	Forum	Australia	I'm sad to be posting here again but I feel like we are back at bottom again. We both did really well last year and after 6 months of intense counselling we actually had a gambling prevention and relapse plan in place and we all felt really positive! We finished our gambling counselling and we're starting to focus on marriage counselling as the next step. Then 2 weeks ago I discovered a small rel…
2018	Gambling Help Online Community Forum	My husbands addiction has resurfaced	https://forum.gamblinghelponline.org.au/viewtopic.php?f=14&t=1285	Forum	Australia	I'm sad to be posting here again but I feel like we are back at bottom again. We both did really well last year and after 6 months of intense counselling we actually had a gambling prevention and relapse plan in place and we all felt really positive! We finished our gambling counselling and we're starting to focus on marriage counselling as the next step. Then 2 weeks ago I discovered a small rel…
2018	Gambling Help Online Community Forum	My husbands addiction has resurfaced	https://forum.gamblinghelponline.org.au/viewtopic.php?f=14&t=1285	Forum	Australia	I'm sad to be posting here again but I feel like we are back at bottom again. We both did really well last year and after 6 months of intense counselling we actually had a gambling prevention and relapse plan in place and we all felt really positive! We finished our gambling counselling and we're starting to focus on marriage counselling as the next step. Then 2 weeks ago I discovered a small rel…
2018	Gambling Help Online Community Forum	My husbands addiction has resurfaced	https://forum.gamblinghelponline.org.au/viewtopic.php?f=14&t=1285	Forum	Australia	I'm sad to be posting here again but I feel like we are back at bottom again. We both did really well last year and after 6 months of intense counselling we actually had a gambling prevention and relapse plan in place and we all felt really positive! We finished our gambling counselling and we're starting to focus on marriage counselling as the next step. Then 2 weeks ago I discovered a small rel…
2018	Gambling Help Online Community Forum	My husbands addiction has resurfaced	https://forum.gamblinghelponline.org.au/viewtopic.php?f=14&t=1285	Forum	Australia	I asked him to move out temporarily until he has made some changes to his actions and his behaviour and he took that as a â€˜fine then I'll divorse you and you can keep our son'. I know he is acting out and he is doing to because he is scared but I'm terrified that this is my life now. A broken marriage and a single mum.
2018	Gambling Help Online Community Forum	My husbands addiction has resurfaced	https://forum.gamblinghelponline.org.au/viewtopic.php?f=14&t=1285	Forum	Australia	I've called his brother and told him to get involved as I can't do it anymore on my own. My husband needs to realise that it's not just me who thinks he has a problem. He will have to move home to his fathers house and explain to him what has gone on and that will be tough. His mother was a gambler and lost them everything financially at one point. We have always agreed not to tell his dad about …
2018	Gambling Help Online Community Forum	My husbands addiction has resurfaced	https://forum.gamblinghelponline.org.au/viewtopic.php?f=14&t=1285	Forum	Australia	I've called his brother and told him to get involved as I can't do it anymore on my own. My husband needs to realise that it's not just me who thinks he has a problem. He will have to move home to his fathers house and explain to him what has gone on and that will be tough. His mother was a gambler and lost them everything financially at one point. We have always agreed not to tell his dad about …
2018	Gambling Help Online Community Forum	My husbands addiction has resurfaced	https://forum.gamblinghelponline.org.au/viewtopic.php?f=14&t=1285	Forum	Australia	I've called his brother and told him to get involved as I can't do it anymore on my own. My husband needs to realise that it's not just me who thinks he has a problem. He will have to move home to his fathers house and explain to him what has gone on and that will be tough. His mother was a gambler and lost them everything financially at one point. We have always agreed not to tell his dad about …
2017	Gambling Help Online Community Forum	My husbands addiction has resurfaced	https://forum.gamblinghelponline.org.au/viewtopic.php?f=14&t=1285	Forum	Australia	Often, a lot of people will select to tell other health professionals about gambling or other significant issues, believing that this is the best thing to do. I would disagree in this regard, as providing as much information about addictive behaviors will help a psychiatrist make a more accurate picture of what needs to happen. I would encourage him to see a Gambling Counsellor, given that this i…
2017	Gambling Help Online Community Forum	My husbands addiction has resurfaced	https://forum.gamblinghelponline.org.au/viewtopic.php?f=14&t=1285	Forum	Australia	We have had a chat about the gambling now and from what he first estimated he spent and what I have since uncovered to be the truth has been astounding. I am deeply shocked how long this has been going on for again and how bad it got.
2018	Gambling Help Online Community Forum	My mum is addicted to pokies and I need help	https://forum.gamblinghelponline.org.au/viewtopic.php?f=14&t=1648	Forum	Australia	Basically I don't know who she is anymore. We've had fights which we never had in the past. She can be such a negative person and complains and carries on too. I'm lost without my mum. I'm a mum myself and I try to help her and keep her busy with my [kids] but it's not enough. She always goes back. I feel drained lost and sad myself many times. I feel like I'm failing. In turn my young family suf…
2018	Gambling Help Online Community Forum	My mum is addicted to pokies and I need help	https://forum.gamblinghelponline.org.au/viewtopic.php?f=14&t=1648	Forum	Australia	Basically I don't know who she is anymore. We've had fights which we never had in the past. She can be such a negative person and complains and carries on too. I'm lost without my mum. I'm a mum myself and I try to help her and keep her busy with my but it's not enough. She always goes back. I feel drained lost and sad myself many times. I feel like I'm failing. In turn my young family suffers. F…
2018	Gambling Help Online Community Forum	My mum is addicted to pokies and I need help	https://forum.gamblinghelponline.org.au/viewtopic.php?f=14&t=1648	Forum	Australia	I feel I need to distance myself. I feel I need her to lose me in order to miss me. Has anyone done this? Does it get worse before it can get better? She's picked pokies over me for years so now I need to pick me over her addiction and helping her. What will happen to her? I've always been in close contact with her. I'm deeply sad.
2018	Gambling Help Online Community Forum	My mum is addicted to pokies and I need help	https://forum.gamblinghelponline.org.au/viewtopic.php?f=14&t=1648	Forum	Australia	I feel I need to distance myself. I feel I need her to lose me in order to miss me. Has anyone done this? Does it get worse before it can get better? She's picked pokies over me for years so now I need to pick me over her addiction and helping her. What will happen to her? I've always been in close contact with her. I'm deeply sad.
2018	Gambling Help Online Community Forum	My mum is addicted to pokies and I need help	https://forum.gamblinghelponline.org.au/viewtopic.php?f=14&t=1648	Forum	Australia	You need to look after yourself and your family first and foremost. Perhaps call the Gamb Helpline on 1800 858 858 and they will be able to better advice on how you can help your mum.
2018	Gambling Help Online Community Forum	My mum is addicted to pokies and I need help	https://forum.gamblinghelponline.org.au/viewtopic.php?f=14&t=1648	Forum	Australia	You need to look after yourself and your family first and foremost. Perhaps call the Gamb Helpline on 1800 858 858 and they will be able to better advice on how you can help your mum.
2018	Gambling Help Online Community Forum	My mum is addicted to pokies and I need help	https://forum.gamblinghelponline.org.au/viewtopic.php?f=14&t=1648	Forum	Australia	it's a terrible place to be but perhaps by distancing yourself for awhile might make your mum realise what she is losing apart from money..I suggest you get counseling to see if that can help as they will be able to offer professional help. Try talking to your mum again and tell her how you feel. Gambling affects many people not just the gambler.
2018	Gambling Help Online Community Forum	My mum is addicted to pokies and I need help	https://forum.gamblinghelponline.org.au/viewtopic.php?f=14&t=1648	Forum	Australia	it's a terrible place to be but perhaps by distancing yourself for awhile might make your mum realise what she is losing apart from money..I suggest you get counseling to see if that can help as they will be able to offer professional help. Try talking to your mum again and tell her how you feel. Gambling affects many people not just the gambler.
2018	Gambling Help Online Community Forum	My mum is addicted to pokies and I need help	https://forum.gamblinghelponline.org.au/viewtopic.php?f=14&t=1648	Forum	Australia	it's a terrible place to be but perhaps by distancing yourself for awhile might make your mum realise what she is losing apart from money..I suggest you get counseling to see if that can help as they will be able to offer professional help. Try talking to your mum again and tell her how you feel. Gambling affects many people not just the gambler.
2018	Gambling Help Online Community Forum	My mum is addicted to pokies and I need help	https://forum.gamblinghelponline.org.au/viewtopic.php?f=14&t=1648	Forum	Australia	I spoke to her today after 4 days of not talking, we usually talk twice a day. So 4 days is a long time. It didn't start or end well. I told her I need to look after myself first and that I've failed in tring to help her. I do feel like a failure. Anyway I told her that I'm taking care of me now as I've never done that and that she can't have the pokies and us (being me and my family - her grandc…
2018	Gambling Help Online Community Forum	My mum is addicted to pokies and I need help	https://forum.gamblinghelponline.org.au/viewtopic.php?f=14&t=1648	Forum	Australia	I spoke to her today after 4 days of not talking, we usually talk twice a day. So 4 days is a long time. It didn't start or end well. I told her I need to look after myself first and that I've failed in tring to help her. I do feel like a failure. Anyway I told her that I'm taking care of me now as I've never done that and that she can't have the pokies and us (being me and my family - her grandc…
2018	Gambling Help Online Community Forum	My mum is addicted to pokies and I need help	https://forum.gamblinghelponline.org.au/viewtopic.php?f=14&t=1648	Forum	Australia	I spoke to her today after 4 days of not talking, we usually talk twice a day. So 4 days is a long time. It didn't start or end well. I told her I need to look after myself first and that I've failed in tring to help her. I do feel like a failure. Anyway I told her that I'm taking care of me now as I've never done that and that she can't have the pokies and us (being me and my family - her grandc…
2018	Gambling Help Online Community Forum	My mum is addicted to pokies and I need help	https://forum.gamblinghelponline.org.au/viewtopic.php?f=14&t=1648	Forum	Australia	I spoke to her today after 4 days of not talking, we usually talk twice a day. So 4 days is a long time. It didn't start or end well. I told her I need to look after myself first and that I've failed in tring to help her. I do feel like a failure. Anyway I told her that I'm taking care of me now as I've never done that and that she can't have the pokies and us (being me and my family - her grandc…
2018	Gambling Help Online Community Forum	My mum is addicted to pokies and I need help	https://forum.gamblinghelponline.org.au/viewtopic.php?f=14&t=1648	Forum	Australia	I spoke to her today after 4 days of not talking, we usually talk twice a day. So 4 days is a long time. It didn't start or end well. I told her I need to look after myself first and that I've failed in tring to help her. I do feel like a failure. Anyway I told her that I'm taking care of me now as I've never done that and that she can't have the pokies and us (being me and my family - her grandc…
2018	Gambling Help Online Community Forum	My mum is addicted to pokies and I need help	https://forum.gamblinghelponline.org.au/viewtopic.php?f=14&t=1648	Forum	Australia	I would suggest to give the gamblers help phone number to your mother, just as a resource she can use when she feels ready to acknowledge her gambling as a problem for her. 1800 858 858 You can also access our free gamblers help counselling services for extra support by calling the same number I have provided.
2018	Gambling Help Online Community Forum	My mum is addicted to pokies and I need help	https://forum.gamblinghelponline.org.au/viewtopic.php?f=14&t=1648	Forum	Australia	I would suggest to give the gamblers help phone number to your mother, just as a resource she can use when she feels ready to acknowledge her gambling as a problem for her. 1800 858 858 You can also access our free gamblers help counselling services for extra support by calling the same number I have provided.
2017	Gambling Help Online Community Forum	My mum is addicted	https://forum.gamblinghelponline.org.au/viewtopic.php?f=14&t=1329	Forum	Australia	We used to be able to talk to my dad about her problem but he's started backing her up lately so it's hard to get help. My brother and sister still live at home so they get asked to hand over money a lot. Mum has told them in the past that they can say no, but when they refuse her she gets angry and bullies them into handing the money over.
2017	Gambling Help Online Community Forum	My mum is addicted	https://forum.gamblinghelponline.org.au/viewtopic.php?f=14&t=1329	Forum	Australia	I'm finding it really hard to help them because I live 6hrs away. We feel like if we try and talk to mum about anything we will go off and it'll be all our fault. My sister wants to move out because she cops all the blame and anger, but we are both worried that if she was to move out my brother would just get hammered and lose a lot of money.
2017	Gambling Help Online Community Forum	My mum is addicted	https://forum.gamblinghelponline.org.au/viewtopic.php?f=14&t=1329	Forum	Australia	I'm finding it really hard to help them because I live 6hrs away. We feel like if we try and talk to mum about anything we will go off and it'll be all our fault. My sister wants to move out because she cops all the blame and anger, but we are both worried that if she was to move out my brother would just get hammered and lose a lot of money.
2017	Gambling Help Online Community Forum	My mum is addicted	https://forum.gamblinghelponline.org.au/viewtopic.php?f=14&t=1329	Forum	Australia	What I would suggest is calling Gamblers Helpline (either yourself or your siblings), here they can talk anonymously to a counsellor and be offered support and advice. This is a 24/7 service you can contact on 1800 858 858.
2017	Gambling Help Online Community Forum	My mum is addicted	https://forum.gamblinghelponline.org.au/viewtopic.php?f=14&t=1329	Forum	Australia	It sounds like there is a lot of conflict at home which is not making it easy to say no to providing money, so perhaps discussing strategies between you all, that you could all support each other in managing. The difficult thing is that there is no way of controlling what your mum does, or how she responds to your brother and sister, however they do have control over what they do and how they res…
2017	Gambling Help Online Community Forum	My mum is addicted	https://forum.gamblinghelponline.org.au/viewtopic.php?f=14&t=1329	Forum	Australia	It sounds like there is a lot of conflict at home which is not making it easy to say no to providing money, so perhaps discussing strategies between you all, that you could all support each other in managing. The difficult thing is that there is no way of controlling what your mum does, or how she responds to your brother and sister, however they do have control over what they do and how they res…
2017	Gambling Help Online Community Forum	My mum is addicted	https://forum.gamblinghelponline.org.au/viewtopic.php?f=14&t=1329	Forum	Australia	It sounds like there is a lot of conflict at home which is not making it easy to say no to providing money, so perhaps discussing strategies between you all, that you could all support each other in managing. The difficult thing is that there is no way of controlling what your mum does, or how she responds to your brother and sister, however they do have control over what they do and how they res…
2017	Gambling Help Online Community Forum	My mum is addicted	https://forum.gamblinghelponline.org.au/viewtopic.php?f=14&t=1329	Forum	Australia	It sounds like there is a lot of conflict at home which is not making it easy to say no to providing money, so perhaps discussing strategies between you all, that you could all support each other in managing. The difficult thing is that there is no way of controlling what your mum does, or how she responds to your brother and sister, however they do have control over what they do and how they res…
2017	Gambling Help Online Community Forum	My mum is addicted	https://forum.gamblinghelponline.org.au/viewtopic.php?f=14&t=1329	Forum	Australia	Yes at the moment I'm just trying to support my siblings so they know I'm on their side. It's just hard to get mum to listen to anything we say to her because she just turns it back on us.
2017	Gambling Help Online Community Forum	My mum is addicted	https://forum.gamblinghelponline.org.au/viewtopic.php?f=14&t=1329	Forum	Australia	Yes at the moment I'm just trying to support my siblings so they know I'm on their side. It's just hard to get mum to listen to anything we say to her because she just turns it back on us.
2017	Gambling Help Online Community Forum	My mum is addicted	https://forum.gamblinghelponline.org.au/viewtopic.php?f=14&t=1329	Forum	Australia	When we mentioned seeking advice from a counsellor she got angry saying that we are just trying to get her into trouble when really we just want to help her. It's hard to convey over forums but I just hope there's a way we can tell her she needs help without having it turned back on us.
2017	Gambling Help Online Community Forum	My mum is addicted	https://forum.gamblinghelponline.org.au/viewtopic.php?f=14&t=1329	Forum	Australia	What I suggest, is that you and your siblings need to set boundaries as my daughter did. Do not burrow her money. Tell her that she has an addiction problem and if she doesn't seek help by either: visiting this site, phoning or chatting to a councellor, or even emailing me for advice (suzanhundric@hotmail.com), tell her you will be distant from her (do not give in to her bullying). Speak to your …
2017	Gambling Help Online Community Forum	My mum is addicted	https://forum.gamblinghelponline.org.au/viewtopic.php?f=14&t=1329	Forum	Australia	What I suggest, is that you and your siblings need to set boundaries as my daughter did. Do not burrow her money. Tell her that she has an addiction problem and if she doesn't seek help by either: visiting this site, phoning or chatting to a councellor, or even emailing me for advice (suzanhundric@hotmail.com), tell her you will be distant from her (do not give in to her bullying). Speak to your …
2017	Gambling Help Online Community Forum	My mum is addicted	https://forum.gamblinghelponline.org.au/viewtopic.php?f=14&t=1329	Forum	Australia	What I suggest, is that you and your siblings need to set boundaries as my daughter did. Do not burrow her money. Tell her that she has an addiction problem and if she doesn't seek help by either: visiting this site, phoning or chatting to a councellor, or even emailing me for advice (suzanhundric@hotmail.com), tell her you will be distant from her (do not give in to her bullying). Speak to your …
2017	Gambling Help Online Community Forum	My mum is addicted	https://forum.gamblinghelponline.org.au/viewtopic.php?f=14&t=1329	Forum	Australia	What I suggest, is that you and your siblings need to set boundaries as my daughter did. Do not burrow her money. Tell her that she has an addiction problem and if she doesn't seek help by either: visiting this site, phoning or chatting to a councellor, or even emailing me for advice (suzanhundric@hotmail.com), tell her you will be distant from her (do not give in to her bullying). Speak to your …
2017	Gambling Help Online Community Forum	My mum is addicted	https://forum.gamblinghelponline.org.au/viewtopic.php?f=14&t=1329	Forum	Australia	What I suggest, is that you and your siblings need to set boundaries as my daughter did. Do not burrow her money. Tell her that she has an addiction problem and if she doesn't seek help by either: visiting this site, phoning or chatting to a councellor, or even emailing me for advice (suzanhundric@hotmail.com), tell her you will be distant from her (do not give in to her bullying). Speak to your …
2017	Gambling Help Online Community Forum	My mum is addicted	https://forum.gamblinghelponline.org.au/viewtopic.php?f=14&t=1329	Forum	Australia	What I suggest, is that you and your siblings need to set boundaries as my daughter did. Do not burrow her money. Tell her that she has an addiction problem and if she doesn't seek help by either: visiting this site, phoning or chatting to a councellor, or even emailing me for advice (suzanhundric@hotmail.com), tell her you will be distant from her (do not give in to her bullying). Speak to your …
2017	Gambling Help Online Community Forum	My mum is addicted	https://forum.gamblinghelponline.org.au/viewtopic.php?f=14&t=1329	Forum	Australia	Yes my mum still has a few issues to work out and we will always be here to help her, but we are slowly working out how best to do that as a family. I really appreciate everyone's advice so much! I'll definitely take it all on board to help her through this.
2017	Gambling Help Online Community Forum	My mum is addicted	https://forum.gamblinghelponline.org.au/viewtopic.php?f=14&t=1329	Forum	Australia	Another suggestion I would make is encouraging your sister and brother to set boundaries and stick to them. If they are happy to help out with bills, then perhaps offering to pay these directly, rather than handing over the money to your parents.
2017	Gambling Help Online Community Forum	My mum is addicted	https://forum.gamblinghelponline.org.au/viewtopic.php?f=14&t=1329	Forum	Australia	Another suggestion I would make is encouraging your sister and brother to set boundaries and stick to them. If they are happy to help out with bills, then perhaps offering to pay these directly, rather than handing over the money to your parents.
2018	Gambling Help Online Community Forum	My mother is a gambler	https://forum.gamblinghelponline.org.au/viewtopic.php?f=14&t=1921	Forum	Australia	I now have a full time job and saving most of my money away. My mother has recently approached me asking for money so that she can settle her debts. I want to believe her when she talks about turning her life around, but I can't. I'm currently feeling very lost and overwhelmed. I feel guilty for not giving her money as I can't be sure if she will settle her debts or just gamble my hard earned mon…
2018	Gambling Help Online Community Forum	My mother is a gambler	https://forum.gamblinghelponline.org.au/viewtopic.php?f=14&t=1921	Forum	Australia	I feel selfish for worring about the house my family and I currently live in. My biggest fear is that my mother sells our house to fuel her gambling habits... I guess my first priority is to somehow figure out if there's a way I can save the house from her clutches. But for the most part, I just wanted to let this off my chest.
2018	Gambling Help Online Community Forum	My mother is a gambler	https://forum.gamblinghelponline.org.au/viewtopic.php?f=14&t=1921	Forum	Australia	I feel selfish for worring about the house my family and I currently live in. My biggest fear is that my mother sells our house to fuel her gambling habits... I guess my first priority is to somehow figure out if there's a way I can save the house from her clutches. But for the most part, I just wanted to let this off my chest.
2018	Gambling Help Online Community Forum	My mother is a gambler	https://forum.gamblinghelponline.org.au/viewtopic.php?f=14&t=1921	Forum	Australia	As I don't know your specific situation, I can provide general suggestions: call the Gambling Helpline on 1800 858 858 it is a 24/7 telephone gambling counselling service that is private, confidential and anonymous, we can assist to make referrals to local face to face counselling and support groups. if your mother has debts she or you could call the National Debt Helpline on 1800 007 007, they a…
2018	Gambling Help Online Community Forum	My mother is a gambler	https://forum.gamblinghelponline.org.au/viewtopic.php?f=14&t=1921	Forum	Australia	As I don't know your specific situation, I can provide general suggestions: call the Gambling Helpline on 1800 858 858 it is a 24/7 telephone gambling counselling service that is private, confidential and anonymous, we can assist to make referrals to local face to face counselling and support groups. if your mother has debts she or you could call the National Debt Helpline on 1800 007 007, they a…
2018	Gambling Help Online Community Forum	My mother is a gambler	https://forum.gamblinghelponline.org.au/viewtopic.php?f=14&t=1921	Forum	Australia	As I don't know your specific situation, I can provide general suggestions: call the Gambling Helpline on 1800 858 858 it is a 24/7 telephone gambling counselling service that is private, confidential and anonymous, we can assist to make referrals to local face to face counselling and support groups. if your mother has debts she or you could call the National Debt Helpline on 1800 007 007, they a…
2016	Gambling Help Online Community Forum	My story: husband gambler	https://forum.gamblinghelponline.org.au/viewtopic.php?f=14&t=1086	Forum	Australia	My husband has a gambling addiction, both online sports betting and market trading. We have been together 9 years, married for 3, and ever since the beginning of our relationship I knew he gambled a lot, but it wasn't until later that I realised he had a real problem.
2016	Gambling Help Online Community Forum	My story: husband gambler	https://forum.gamblinghelponline.org.au/viewtopic.php?f=14&t=1086	Forum	Australia	Throughout our relationship I have confronted him many times, tried the 'ultimatum', entered into endless negotiations that led nowhere.
2016	Gambling Help Online Community Forum	My story: husband gambler	https://forum.gamblinghelponline.org.au/viewtopic.php?f=14&t=1086	Forum	Australia	Throughout our relationship I have confronted him many times, tried the 'ultimatum', entered into endless negotiations that led nowhere.
2016	Gambling Help Online Community Forum	My story: husband gambler	https://forum.gamblinghelponline.org.au/viewtopic.php?f=14&t=1086	Forum	Australia	This year, after he owed me a huge amount of money, I decided things had to change. I planned to leave the country as soon as he paid me back, just to get away and have some space. Luckily, instead of leaving, I spoke to a friend and confessed to her the reality of my situation. She was shocked, after all we are the 'perfect couple' on the outside, but she advised me to again talk to my husband a…
2016	Gambling Help Online Community Forum	My story: husband gambler	https://forum.gamblinghelponline.org.au/viewtopic.php?f=14&t=1086	Forum	Australia	This year, after he owed me a huge amount of money, I decided things had to change. I planned to leave the country as soon as he paid me back, just to get away and have some space. Luckily, instead of leaving, I spoke to a friend and confessed to her the reality of my situation. She was shocked, after all we are the 'perfect couple' on the outside, but she advised me to again talk to my husband a…
2016	Gambling Help Online Community Forum	My story: husband gambler	https://forum.gamblinghelponline.org.au/viewtopic.php?f=14&t=1086	Forum	Australia	This year, after he owed me a huge amount of money, I decided things had to change. I planned to leave the country as soon as he paid me back, just to get away and have some space. Luckily, instead of leaving, I spoke to a friend and confessed to her the reality of my situation. She was shocked, after all we are the 'perfect couple' on the outside, but she advised me to again talk to my husband a…
2016	Gambling Help Online Community Forum	My story: husband gambler	https://forum.gamblinghelponline.org.au/viewtopic.php?f=14&t=1086	Forum	Australia	This year, after he owed me a huge amount of money, I decided things had to change. I planned to leave the country as soon as he paid me back, just to get away and have some space. Luckily, instead of leaving, I spoke to a friend and confessed to her the reality of my situation. She was shocked, after all we are the 'perfect couple' on the outside, but she advised me to again talk to my husband a…
2016	Gambling Help Online Community Forum	My story: husband gambler	https://forum.gamblinghelponline.org.au/viewtopic.php?f=14&t=1086	Forum	Australia	This year, after he owed me a huge amount of money, I decided things had to change. I planned to leave the country as soon as he paid me back, just to get away and have some space. Luckily, instead of leaving, I spoke to a friend and confessed to her the reality of my situation. She was shocked, after all we are the 'perfect couple' on the outside, but she advised me to again talk to my husband a…
2016	Gambling Help Online Community Forum	My story: husband gambler	https://forum.gamblinghelponline.org.au/viewtopic.php?f=14&t=1086	Forum	Australia	This year, after he owed me a huge amount of money, I decided things had to change. I planned to leave the country as soon as he paid me back, just to get away and have some space. Luckily, instead of leaving, I spoke to a friend and confessed to her the reality of my situation. She was shocked, after all we are the 'perfect couple' on the outside, but she advised me to again talk to my husband a…
2016	Gambling Help Online Community Forum	My story: husband gambler	https://forum.gamblinghelponline.org.au/viewtopic.php?f=14&t=1086	Forum	Australia	I joined a local AlAnon group (for family members of alcoholics) because there is no GamAnon in my area. I can't tell you how much my life has changed since then. I learned my role in enabling his addiction, and also realised how much it consumed me and emotionally drained me. I learned to set boundaries and immediately stopped lending him money, and forced him to take his own responsibility. It …
2016	Gambling Help Online Community Forum	My story: husband gambler	https://forum.gamblinghelponline.org.au/viewtopic.php?f=14&t=1086	Forum	Australia	I joined a local AlAnon group (for family members of alcoholics) because there is no GamAnon in my area. I can't tell you how much my life has changed since then. I learned my role in enabling his addiction, and also realised how much it consumed me and emotionally drained me. I learned to set boundaries and immediately stopped lending him money, and forced him to take his own responsibility. It …
2016	Gambling Help Online Community Forum	My story: husband gambler	https://forum.gamblinghelponline.org.au/viewtopic.php?f=14&t=1086	Forum	Australia	I joined a local AlAnon group (for family members of alcoholics) because there is no GamAnon in my area. I can't tell you how much my life has changed since then. I learned my role in enabling his addiction, and also realised how much it consumed me and emotionally drained me. I learned to set boundaries and immediately stopped lending him money, and forced him to take his own responsibility. It …
2016	Gambling Help Online Community Forum	My story: husband gambler	https://forum.gamblinghelponline.org.au/viewtopic.php?f=14&t=1086	Forum	Australia	He is making improvements in the 'symptoms' of the issue (paying bills on time, not borrowing money, etc.) but he still continues to gamble. We don't own any property yet and don't have any children, but now I am at a stage in my life that I want to begin a family. I know that as he continues to gamble, every penny he loses is one that should be put towards our future together. He has no savings,…
2016	Gambling Help Online Community Forum	My story: husband gambler	https://forum.gamblinghelponline.org.au/viewtopic.php?f=14&t=1086	Forum	Australia	He is making improvements in the 'symptoms' of the issue (paying bills on time, not borrowing money, etc.) but he still continues to gamble. We don't own any property yet and don't have any children, but now I am at a stage in my life that I want to begin a family. I know that as he continues to gamble, every penny he loses is one that should be put towards our future together. He has no savings,…
2016	Gambling Help Online Community Forum	My story: husband gambler	https://forum.gamblinghelponline.org.au/viewtopic.php?f=14&t=1086	Forum	Australia	I don't want to force an ultimatum, because I know he has to desire to change from within, but also don't see how we can have a future unless he addresses his addiction. Am I wasting my time? Should I just leave and force him to realise what he is losing? Or shall I continue in light of these positive changes and support him in confronting his addiction? Well, that's my story. Would love to hear …
2016	Gambling Help Online Community Forum	My story: husband gambler	https://forum.gamblinghelponline.org.au/viewtopic.php?f=14&t=1086	Forum	Australia	I don't want to force an ultimatum, because I know he has to desire to change from within, but also don't see how we can have a future unless he addresses his addiction. Am I wasting my time? Should I just leave and force him to realise what he is losing? Or shall I continue in light of these positive changes and support him in confronting his addiction? Well, that's my story. Would love to hear …
2016	Gambling Help Online Community Forum	My story: husband gambler	https://forum.gamblinghelponline.org.au/viewtopic.php?f=14&t=1086	Forum	Australia	Has your husband had counselling or is it just you helping him ? As much as we like to help others there is only so much that we can do before there needs to be others involved , also it would not be good for your relationship if he were to begin feeling that you are ' running the show' ( I am not in any way trying to be disrespectful , you are amazing ) I'm thinking that a third person needs to …
2016	Gambling Help Online Community Forum	My story: husband gambler	https://forum.gamblinghelponline.org.au/viewtopic.php?f=14&t=1086	Forum	Australia	Has your husband had counselling or is it just you helping him ? As much as we like to help others there is only so much that we can do before there needs to be others involved , also it would not be good for your relationship if he were to begin feeling that you are ' running the show' ( I am not in any way trying to be disrespectful , you are amazing ) I'm thinking that a third person needs to …
2016	Gambling Help Online Community Forum	My story: husband gambler	https://forum.gamblinghelponline.org.au/viewtopic.php?f=14&t=1086	Forum	Australia	I guess in response to your question, I would ask you - what are your expectations of your husband? What do you need to see change? How much are you willing to put in - and what do you need to see him doing in turn?
2016	Gambling Help Online Community Forum	My story: husband gambler	https://forum.gamblinghelponline.org.au/viewtopic.php?f=14&t=1086	Forum	Australia	Maybe some family counselling to try and see what you both want..but you are doing the right thing by not lending him money..he has to want to stop and until ut becomes a real ussue with him he may not..I am not trying to be negative but being an ex gambler I know how we think and while we are "managing" it isnt a problem till it comes to a head.
2017	Gambling Help Online Community Forum	My story: husband gambler	https://forum.gamblinghelponline.org.au/viewtopic.php?f=14&t=1086	Forum	Australia	We are planning on a Holiday to NZ so that required getting a credit card, when that had come through I paid for the flights etc. i kept it on me hidden at all times...so i thought, he had stolen it and over 3 days spent a total of $2600. plus extra cash from his mother. i only found out because one evening it was dark, going on 7pm... i put my girls in the car and drove around looking for him...…
2017	Gambling Help Online Community Forum	My story: husband gambler	https://forum.gamblinghelponline.org.au/viewtopic.php?f=14&t=1086	Forum	Australia	We are planning on a Holiday to NZ so that required getting a credit card, when that had come through I paid for the flights etc. i kept it on me hidden at all times...so i thought, he had stolen it and over 3 days spent a total of $2600. plus extra cash from his mother. i only found out because one evening it was dark, going on 7pm... i put my girls in the car and drove around looking for him...…
2017	Gambling Help Online Community Forum	My story: husband gambler	https://forum.gamblinghelponline.org.au/viewtopic.php?f=14&t=1086	Forum	Australia	I think Julia has the right idea about how to help your partner to quit gambling. It is such a complicated thing to do that you really need help learning how to do it properly. GamAnon (for friends and family of gamblers) would be ideal, but they can be a bit rare. It sounds like Julia learned a lot from AlAnon, but you can also learn the same sorts of things by discussing your situation with a g…
2018	Gambling Help Online Community Forum	Need help: My bf gambling. I wish he knows how suffer I am	https://forum.gamblinghelponline.org.au/viewtopic.php?f=14&t=1682	Forum	Australia	Even though we were together for not a very long time but we get along very well. Our families are happy and we already planned for next step in our relationship but I found it so hard to start thinking about future with him after dealing with his gambling. I can't see future with him and feel like I am slowly killing myself inside from this anxiety.
2018	Gambling Help Online Community Forum	Need help: My bf gambling. I wish he knows how suffer I am	https://forum.gamblinghelponline.org.au/viewtopic.php?f=14&t=1682	Forum	Australia	I can't see future with him and feel like I am slowly killing myself inside from this anxiety. I try to talk to him, show him how bad gambling is, suggest him to get help but all doesn't work. He said he can stop it himself but obviously he can't. All this build up in my head because I can't talk to anyone. I talk to my bf a few times about how I feel and sometimes I even ask to break up. He seem…
2018	Gambling Help Online Community Forum	Need help: My bf gambling. I wish he knows how suffer I am	https://forum.gamblinghelponline.org.au/viewtopic.php?f=14&t=1682	Forum	Australia	I can't see future with him and feel like I am slowly killing myself inside from this anxiety. I try to talk to him, show him how bad gambling is, suggest him to get help but all doesn't work. He said he can stop it himself but obviously he can't. All this build up in my head because I can't talk to anyone. I talk to my bf a few times about how I feel and sometimes I even ask to break up. He seem…
2018	Gambling Help Online Community Forum	Need help: My bf gambling. I wish he knows how suffer I am	https://forum.gamblinghelponline.org.au/viewtopic.php?f=14&t=1682	Forum	Australia	I can't see future with him and feel like I am slowly killing myself inside from this anxiety. I try to talk to him, show him how bad gambling is, suggest him to get help but all doesn't work. He said he can stop it himself but obviously he can't. All this build up in my head because I can't talk to anyone. I talk to my bf a few times about how I feel and sometimes I even ask to break up. He seem…
2018	Gambling Help Online Community Forum	Need help: My bf gambling. I wish he knows how suffer I am	https://forum.gamblinghelponline.org.au/viewtopic.php?f=14&t=1682	Forum	Australia	I can't see future with him and feel like I am slowly killing myself inside from this anxiety. I try to talk to him, show him how bad gambling is, suggest him to get help but all doesn't work. He said he can stop it himself but obviously he can't. All this build up in my head because I can't talk to anyone. I talk to my bf a few times about how I feel and sometimes I even ask to break up. He seem…
2018	Gambling Help Online Community Forum	Need help: My bf gambling. I wish he knows how suffer I am	https://forum.gamblinghelponline.org.au/viewtopic.php?f=14&t=1682	Forum	Australia	I think you need to talk with your parents , tell them what has been happening.
2018	Gambling Help Online Community Forum	Need help: My bf gambling. I wish he knows how suffer I am	https://forum.gamblinghelponline.org.au/viewtopic.php?f=14&t=1682	Forum	Australia	l also suggest you ring the Gambling Helpline on 1800 858 858. they dre not just for gamblers and can offer better advice on how to deal with your boy friend, and perhaps get him help. You MUST take care of yourself... first and foremost!
2018	Gambling Help Online Community Forum	Need help: My bf gambling. I wish he knows how suffer I am	https://forum.gamblinghelponline.org.au/viewtopic.php?f=14&t=1682	Forum	Australia	I called the gambling help yesterday and she clearify everything and make me accept the truth more. I can't help him. He won't change till he wants it himself. All I can do and should do now is help myself. They suggested me to go to see counselor to support me on my decision. I had a talk with him again yesterday and told him that I talked to the counselor. I can see he doesn't agree with that a…
2018	Gambling Help Online Community Forum	Need help: My bf gambling. I wish he knows how suffer I am	https://forum.gamblinghelponline.org.au/viewtopic.php?f=14&t=1682	Forum	Australia	I called the gambling help yesterday and she clearify everything and make me accept the truth more. I can't help him. He won't change till he wants it himself. All I can do and should do now is help myself. They suggested me to go to see counselor to support me on my decision. I had a talk with him again yesterday and told him that I talked to the counselor. I can see he doesn't agree with that a…
2018	Gambling Help Online Community Forum	Need help: My bf gambling. I wish he knows how suffer I am	https://forum.gamblinghelponline.org.au/viewtopic.php?f=14&t=1682	Forum	Australia	I don't really hope he will do as he promised because it's not the first time he promised and it never happened for more than a week. The counselor open my eyes more from being so blind in love. I still can should to be happier rather than stay in a relationship that used to make me happy but abuse me these days. That's not a happy relationship I just lie to myself. I already decided I will give …
2018	Gambling Help Online Community Forum	Need help: My bf gambling. I wish he knows how suffer I am	https://forum.gamblinghelponline.org.au/viewtopic.php?f=14&t=1682	Forum	Australia	I don't really hope he will do as he promised because it's not the first time he promised and it never happened for more than a week. The counselor open my eyes more from being so blind in love. I still can should to be happier rather than stay in a relationship that used to make me happy but abuse me these days. That's not a happy relationship I just lie to myself. I already decided I will give …
2018	Gambling Help Online Community Forum	Need help: My bf gambling. I wish he knows how suffer I am	https://forum.gamblinghelponline.org.au/viewtopic.php?f=14&t=1682	Forum	Australia	As other users have stated, it is important for you to take care of your own well being too, at times when we try to help someone that doesn't see their gambling as an issue we often find ourselves burning out and losing sight of our own self.
2018	Gambling Help Online Community Forum	Newly discovered addiction after family and home loss.	https://forum.gamblinghelponline.org.au/viewtopic.php?f=14&t=1748	Forum	Australia	3 months ago I ended my relationship due to on going issues which I never understood and have been receiving mental health help because of how badly it effected me.
2018	Gambling Help Online Community Forum	Newly discovered addiction after family and home loss.	https://forum.gamblinghelponline.org.au/viewtopic.php?f=14&t=1748	Forum	Australia	We have uncovered many lies and secretive behaviour, realising this addiction is bigger than any of us expected, I thought he was going to Wednesday night poker socially and spending $20 but am now aware that this has been costing us thousands. I have tried to bring the issue up with him but not push too much because he is mentally unstable
2018	Gambling Help Online Community Forum	Newly discovered addiction after family and home loss.	https://forum.gamblinghelponline.org.au/viewtopic.php?f=14&t=1748	Forum	Australia	We have uncovered many lies and secretive behaviour, realising this addiction is bigger than any of us expected, I thought he was going to Wednesday night poker socially and spending $20 but am now aware that this has been costing us thousands. I have tried to bring the issue up with him but not push too much because he is mentally unstable
2018	Gambling Help Online Community Forum	Newly discovered addiction after family and home loss.	https://forum.gamblinghelponline.org.au/viewtopic.php?f=14&t=1748	Forum	Australia	I'm glad to hear that you're seeking support for your mental health, as these situations can be emotionally taxing and often people are left feeling very wounded. As such, it's important to have as much support around you as possible. How would you characterise the strength of your relationships with your family and friends?
2018	Gambling Help Online Community Forum	Newly discovered addiction after family and home loss.	https://forum.gamblinghelponline.org.au/viewtopic.php?f=14&t=1748	Forum	Australia	The approach that you've taken about gently bringing up the issues and not being too pushy is excellent and one we usually advocate for, as nagging can be counter-productive for the person.
2018	Gambling Help Online Community Forum	Newly discovered addiction after family and home loss.	https://forum.gamblinghelponline.org.au/viewtopic.php?f=14&t=1748	Forum	Australia	What are some ways you can look after yourself? If you ever need any support, please call the Gambling Helpline on 1800 858 858. They're staffed 24/7 by gambling counsellors and provide support to those affected by a gambling problem, so they would be more than willing to chat with you.
2018	Gambling Help Online Community Forum	Needing some help	https://forum.gamblinghelponline.org.au/viewtopic.php?f=14&t=1587	Forum	Australia	When I found out I was very supportive of him, researched how I could help and always stayed calm. He promised me that he would get help but a month later he hasn't bothered to help himself, says he doesn't have time because of work.
2018	Gambling Help Online Community Forum	Needing some help	https://forum.gamblinghelponline.org.au/viewtopic.php?f=14&t=1587	Forum	Australia	He hasn't spoken to me all week and now i don't want to bring up the subject for fear of confrontation. I want to ask him to leave but he has attmitted he is sucicidal, and I don't know how to deal with it. I have been a stay at home Mum for the last 13 years, he has had complete financial control. I have opened up my own bank account but only have a few hundred dollars so far. I am trying to fin…
2018	Gambling Help Online Community Forum	Needing some help	https://forum.gamblinghelponline.org.au/viewtopic.php?f=14&t=1587	Forum	Australia	He hasn't spoken to me all week and now i don't want to bring up the subject for fear of confrontation. I want to ask him to leave but he has attmitted he is sucicidal, and I don't know how to deal with it. I have been a stay at home Mum for the last 13 years, he has had complete financial control. I have opened up my own bank account but only have a few hundred dollars so far. I am trying to fin…
2018	Gambling Help Online Community Forum	Needing some help	https://forum.gamblinghelponline.org.au/viewtopic.php?f=14&t=1587	Forum	Australia	He hasn't spoken to me all week and now i don't want to bring up the subject for fear of confrontation. I want to ask him to leave but he has attmitted he is sucicidal, and I don't know how to deal with it. I have been a stay at home Mum for the last 13 years, he has had complete financial control. I have opened up my own bank account but only have a few hundred dollars so far. I am trying to fin…
2018	Gambling Help Online Community Forum	Needing some help	https://forum.gamblinghelponline.org.au/viewtopic.php?f=14&t=1587	Forum	Australia	I suggest you call the Gamb Helpline on 1800 858 858
2018	Gambling Help Online Community Forum	Needing some help	https://forum.gamblinghelponline.org.au/viewtopic.php?f=14&t=1587	Forum	Australia	I have an appointment with a councillor today. I'm really want him to leave but worries about how I will cope financially.
2018	Gambling Help Online Community Forum	Needing some help	https://forum.gamblinghelponline.org.au/viewtopic.php?f=14&t=1587	Forum	Australia	Check out Centrelink. They have social workers available
2017	Gambling Help Online Community Forum	Please give me help and advice	https://forum.gamblinghelponline.org.au/viewtopic.php?f=14&t=1415	Forum	Australia	I have been with my boyfriend nearly 10 months now and although I always new he would jump at any chance to go on the pokies (when we would go for dinner at the pub etc) but only recently have I found out that he's doing it behind my back which is what made me realise he actually has a problem as he's honest with me about everything.
2017	Gambling Help Online Community Forum	Please give me help and advice	https://forum.gamblinghelponline.org.au/viewtopic.php?f=14&t=1415	Forum	Australia	He is terrible with his spending and will also gamble online. I have deleted the gambling apps oﬀ his phone and said I never want to see them on your phone again and I've also said if I ever ﬁnd out he's gone behind my back again I will leave, he promises me he will stop but I'm having a hard time believing it
2017	Gambling Help Online Community Forum	Please give me help and advice	https://forum.gamblinghelponline.org.au/viewtopic.php?f=14&t=1415	Forum	Australia	He is terrible with his spending and will also gamble online. I have deleted the gambling apps oﬀ his phone and said I never want to see them on your phone again and I've also said if I ever ﬁnd out he's gone behind my back again I will leave, he promises me he will stop but I'm having a hard time believing it
2017	Gambling Help Online Community Forum	Please give me help and advice	https://forum.gamblinghelponline.org.au/viewtopic.php?f=14&t=1415	Forum	Australia	I remember a long long time ago ... when I had troubles in my relationship... someone told me. "You have to decide whether to follow your heart or think with your head " ... That is probably an advice I would give my daughter if she were in your situation. Please take care
2017	Gambling Help Online Community Forum	Please give me help and advice	https://forum.gamblinghelponline.org.au/viewtopic.php?f=14&t=1415	Forum	Australia	Gamblers tend to collect people that help them with their ﬁnances and other downsides of gambling. This tends to cost those people instead of him. So they take the consequences, they pay more rent, buy more food, lend money that is never returned etc etc etc.... Hence the people around the gambler contact gambling services (as they are the ones experiencing the consequences of gambling). Let him …
2017	Gambling Help Online Community Forum	Please give me help and advice	https://forum.gamblinghelponline.org.au/viewtopic.php?f=14&t=1415	Forum	Australia	Gamblers tend to collect people that help them with their ﬁnances and other downsides of gambling. This tends to cost those people instead of him. So they take the consequences, they pay more rent, buy more food, lend money that is never returned etc etc etc.... Hence the people around the gambler contact gambling services (as they are the ones experiencing the consequences of gambling). Let him …
2017	Gambling Help Online Community Forum	Please give me help and advice	https://forum.gamblinghelponline.org.au/viewtopic.php?f=14&t=1415	Forum	Australia	Gamblers tend to collect people that help them with their ﬁnances and other downsides of gambling. This tends to cost those people instead of him. So they take the consequences, they pay more rent, buy more food, lend money that is never returned etc etc etc.... Hence the people around the gambler contact gambling services (as they are the ones experiencing the consequences of gambling). Let him …
2017	Gambling Help Online Community Forum	Please give me help and advice	https://forum.gamblinghelponline.org.au/viewtopic.php?f=14&t=1415	Forum	Australia	So what you can do is help him to experience any consequences he bring on himself due to gambling. Discourage his friends and family from lending him money, providing free food, helping with bills etc.
2017	Gambling Help Online Community Forum	Please give me help and advice	https://forum.gamblinghelponline.org.au/viewtopic.php?f=14&t=1415	Forum	Australia	So what you can do is help him to experience any consequences he bring on himself due to gambling. Discourage his friends and family from lending him money, providing free food, helping with bills etc.
2017	Gambling Help Online Community Forum	Please give me help and advice	https://forum.gamblinghelponline.org.au/viewtopic.php?f=14&t=1415	Forum	Australia	It might also be worth it to let him know that his gambling makes you hesitant to stay in a relationship with him. That's all you can really do.
2017	Gambling Help Online Community Forum	Please give me help and advice	https://forum.gamblinghelponline.org.au/viewtopic.php?f=14&t=1415	Forum	Australia	If he doesn't change then you need to think about how long you will stick by him. I have spoken to many many people that have stuck by gamblers through several decades of gambling. Perhaps it is his girlfriend leaving him that will be the consequence that makes him realize he has a problem.
2017	Gambling Help Online Community Forum	Please give me help and advice	https://forum.gamblinghelponline.org.au/viewtopic.php?f=14&t=1415	Forum	Australia	If he doesn't change then you need to think about how long you will stick by him. I have spoken to many many people that have stuck by gamblers through several decades of gambling. Perhaps it is his girlfriend leaving him that will be the consequence that makes him realize he has a problem.
2017	Gambling Help Online Community Forum	realisation of my partners problem	https://forum.gamblinghelponline.org.au/viewtopic.php?f=14&t=1307	Forum	Australia	I've always known that my ﬁancance enjoys an occasional play on the pokies, however its only as of recently that I am becoming aware of the true extent, and I feel like it is becoming a problem for our relationship.
2017	Gambling Help Online Community Forum	realisation of my partners problem	https://forum.gamblinghelponline.org.au/viewtopic.php?f=14&t=1307	Forum	Australia	At ﬁrst it was occasional, once every few weeks (that I knew about) and only $50 here and there, then it became more frequent and it didn't seem to matter if we had the money or not. I made my partner aware that I was getting concerned, which of course just turned into an argument.
2017	Gambling Help Online Community Forum	realisation of my partners problem	https://forum.gamblinghelponline.org.au/viewtopic.php?f=14&t=1307	Forum	Australia	We share our banking, we both work, we earn around about the same money. I am the one who looks after the ﬁnances, ensuring our bills are paid. Some weeks we don't have a lot left over but we always have what we need. So it's not like its causing a huge ﬁnancial strain on us but I'm noticing that our funds are slowing reducing and we are using credit cards more often to pay bills.
2017	Gambling Help Online Community Forum	realisation of my partners problem	https://forum.gamblinghelponline.org.au/viewtopic.php?f=14&t=1307	Forum	Australia	When I met my partner she had a history of debt, owing people money etc.. the reasons were always substantiated but as someone who struggles to manage money her debts were never paid, once we got our banking together I organised to start paying oﬀ all of those debts week by week
2017	Gambling Help Online Community Forum	realisation of my partners problem	https://forum.gamblinghelponline.org.au/viewtopic.php?f=14&t=1307	Forum	Australia	Part of me thinks I should come to an agreement with her on how often and how much she can spend per week. So that she can be happy and I can learn to deal with the occasional gamble.
2017	Gambling Help Online Community Forum	realisation of my partners problem	https://forum.gamblinghelponline.org.au/viewtopic.php?f=14&t=1307	Forum	Australia	Suggest to her to look at this gambling site, so she can read the stories of other people who have successfully given up. This will give her some food for thought and then if she decides to give up totally, may be a councillor can help her with this.
2017	Gambling Help Online Community Forum	realisation of my partners problem	https://forum.gamblinghelponline.org.au/viewtopic.php?f=14&t=1307	Forum	Australia	Suggest to her to look at this gambling site, so she can read the stories of other people who have successfully given up. This will give her some food for thought and then if she decides to give up totally, may be a councillor can help her with this.
2017	Gambling Help Online Community Forum	realisation of my partners problem	https://forum.gamblinghelponline.org.au/viewtopic.php?f=14&t=1307	Forum	Australia	Prhaps talking to a councellor yourself may give you some tools to help your partner see the negative impact her gambling is having on you and your relationship.
2017	Gambling Help Online Community Forum	realisation of my partners problem	https://forum.gamblinghelponline.org.au/viewtopic.php?f=14&t=1307	Forum	Australia	it's easier to get others to take away the consequences of gambling. That way they can gamble and there is no downside (for them). They get others to pay for groceries, rent, fuel etc. … She won't change until she starts to notice consequences. Help her to have consequences. Separate your ﬁnances. This is really easy to say and really really hard to do. I think you would beneﬁt from talking with …
2017	Gambling Help Online Community Forum	realisation of my partners problem	https://forum.gamblinghelponline.org.au/viewtopic.php?f=14&t=1307	Forum	Australia	it's easier to get others to take away the consequences of gambling. That way they can gamble and there is no downside (for them). They get others to pay for groceries, rent, fuel etc. … She won't change until she starts to notice consequences. Help her to have consequences. Separate your ﬁnances. This is really easy to say and really really hard to do. I think you would beneﬁt from talking with …
2017	Gambling Help Online Community Forum	realisation of my partners problem	https://forum.gamblinghelponline.org.au/viewtopic.php?f=14&t=1307	Forum	Australia	it's easier to get others to take away the consequences of gambling. That way they can gamble and there is no downside (for them). They get others to pay for groceries, rent, fuel etc. … She won't change until she starts to notice consequences. Help her to have consequences. Separate your ﬁnances. This is really easy to say and really really hard to do. I think you would beneﬁt from talking with …
2018	Gambling Help Online Community Forum	so lost	https://forum.gamblinghelponline.org.au/viewtopic.php?f=14&t=1705	Forum	Australia	We are currently in the process of selling our house and buying another house, it's stressful (for me!). Anyway he makes a great income, around $130k and I'm making around $55k part time. We *should* be doing so well but we're not! I go through stages of denial where I won't look into our ﬁnances thoroughly because it upsets me to see all the $$$ going to the various sporting betting places
2018	Gambling Help Online Community Forum	so lost	https://forum.gamblinghelponline.org.au/viewtopic.php?f=14&t=1705	Forum	Australia	We have three kids and I have threatened to leave before and he said we would never see him again because he wouldn't be one of those people who have the kids on the weekends, he rather never see them again
2018	Gambling Help Online Community Forum	so lost	https://forum.gamblinghelponline.org.au/viewtopic.php?f=14&t=1705	Forum	Australia	I should also add a few years ago he went through a stage of depression which I helped as much as I could. He was medicated for a short time, he changed jobs and that helped a lot (his job was horrible). I feel like I have been there for him through so much but I don't know how much longer I can put up with this. Should I just accept his gambling while we *can* aﬀord it and wait and see what happ…
2018	Gambling Help Online Community Forum	so lost	https://forum.gamblinghelponline.org.au/viewtopic.php?f=14&t=1705	Forum	Australia	I should also add a few years ago he went through a stage of depression which I helped as much as I could. He was medicated for a short time, he changed jobs and that helped a lot (his job was horrible). I feel like I have been there for him through so much but I don't know how much longer I can put up with this. Should I just accept his gambling while we *can* aﬀord it and wait and see what happ…
2018	Gambling Help Online Community Forum	so lost	https://forum.gamblinghelponline.org.au/viewtopic.php?f=14&t=1705	Forum	Australia	I should also add a few years ago he went through a stage of depression which I helped as much as I could. He was medicated for a short time, he changed jobs and that helped a lot (his job was horrible). I feel like I have been there for him through so much but I don't know how much longer I can put up with this. Should I just accept his gambling while we *can* aﬀord it and wait and see what happ…
2018	Gambling Help Online Community Forum	so lost	https://forum.gamblinghelponline.org.au/viewtopic.php?f=14&t=1705	Forum	Australia	I am too embarrassed to speak to my family or friends about it. I have told one friend but I downplayed how serious it was because I was so embarrassed and felt so so so stupid.
2018	Gambling Help Online Community Forum	so lost	https://forum.gamblinghelponline.org.au/viewtopic.php?f=14&t=1705	Forum	Australia	Although your relationship seems a little rocky at times, keep in mind that if he has tried to ban/stop himself, that means it has been a passing thought for him as recognizing his gambling as an issue
2018	Gambling Help Online Community Forum	so lost	https://forum.gamblinghelponline.org.au/viewtopic.php?f=14&t=1705	Forum	Australia	It is common for people that feel depressed to go and gamble. If you would like someone to chat to, Gamblers helpline has counsellors that are there to support family members/partners as well. The counsellor can also give a referral to a face to face gambling counsellor. You can contact Gamblers Helpline on 1800 858 858.
2018	Gambling Help Online Community Forum	so lost	https://forum.gamblinghelponline.org.au/viewtopic.php?f=14&t=1705	Forum	Australia	It is common for people that feel depressed to go and gamble. If you would like someone to chat to, Gamblers helpline has counsellors that are there to support family members/partners as well. The counsellor can also give a referral to a face to face gambling counsellor. You can contact Gamblers Helpline on 1800 858 858.
2018	Gambling Help Online Community Forum	so lost	https://forum.gamblinghelponline.org.au/viewtopic.php?f=14&t=1705	Forum	Australia	It sounds like you are experiencing a great deal of stress at the moment, so I would encourage you to stay in touch with you're own self-care to help manage the level of stress.
2018	Gambling Help Online Community Forum	so lost	https://forum.gamblinghelponline.org.au/viewtopic.php?f=14&t=1705	Forum	Australia	my husband has been gambling... he continued to deny it until I had withdrawal evidence from bank account. Since then there has been very little remorse and if anything, he's angrier and blames everything on me. We've fought for 6 months. I've tried taking over all money (then would experience anger when I asked questions if he requested money which was daily). I handed his money back over and no…
2018	Gambling Help Online Community Forum	so lost	https://forum.gamblinghelponline.org.au/viewtopic.php?f=14&t=1705	Forum	Australia	my husband has been gambling... he continued to deny it until I had withdrawal evidence from bank account. Since then there has been very little remorse and if anything, he's angrier and blames everything on me. We've fought for 6 months. I've tried taking over all money (then would experience anger when I asked questions if he requested money which was daily). I handed his money back over and no…
2018	Gambling Help Online Community Forum	so lost	https://forum.gamblinghelponline.org.au/viewtopic.php?f=14&t=1705	Forum	Australia	My husband eventually told me he'd leave if I gave him 25000. This has forced me into a predicament (I need space and will not continue to enable him by paying all bills and providing him with shelter).
2018	Gambling Help Online Community Forum	so lost	https://forum.gamblinghelponline.org.au/viewtopic.php?f=14&t=1705	Forum	Australia	So... I'm leaving.. I'm trying to sort a consent order.. to pay him that amount and transfer house title.. long process and we are still in same house. I still love him but I know he's in denial. I cannot help him and need to focus on myself and the kids.
2018	Gambling Help Online Community Forum	so lost	https://forum.gamblinghelponline.org.au/viewtopic.php?f=14&t=1705	Forum	Australia	So... I'm leaving.. I'm trying to sort a consent order.. to pay him that amount and transfer house title.. long process and we are still in same house. I still love him but I know he's in denial. I cannot help him and need to focus on myself and the kids.
2018	Gambling Help Online Community Forum	so lost	https://forum.gamblinghelponline.org.au/viewtopic.php?f=14&t=1705	Forum	Australia	I have just been reading through some other posts that talk about their partners going through depression when they stop gambling. To be honest I can't deal with that again from him. It almost sent me into a depressive state last time I dealt with his depression... I'm a nurse but I just can't go through that again. I know it sounds horrible but self preservation is all I can think of right now. …
2018	Gambling Help Online Community Forum	so lost	https://forum.gamblinghelponline.org.au/viewtopic.php?f=14&t=1705	Forum	Australia	I have constantly thoughts about separating from my husband as the only possible way, honestly i don't know how it may effect on kids' and our lives either and it scares me...and now I am at the stage when am looing for help, to see if there other ways of dealing with gambling problem in my family without separating from my husband, and if i try and they dont work then i will use my back up plan,…
2018	Gambling Help Online Community Forum	so lost	https://forum.gamblinghelponline.org.au/viewtopic.php?f=14&t=1705	Forum	Australia	I have constantly thoughts about separating from my husband as the only possible way, honestly i don't know how it may effect on kids' and our lives either and it scares me...and now I am at the stage when am looing for help, to see if there other ways of dealing with gambling problem in my family without separating from my husband, and if i try and they dont work then i will use my back up plan,…
2018	Gambling Help Online Community Forum	so lost	https://forum.gamblinghelponline.org.au/viewtopic.php?f=14&t=1705	Forum	Australia	I have just realised, how it is important especially for us women sometimes to be independent in making desicions, to have financial freedom, act as an individual, to be 100% responsible for my 50% in relationship and it doent mean I lose my partner and sense of being in a relationship, but means I am strong enough to go through crisis and I have more chances to help him and my family. My emotion…
2018	Gambling Help Online Community Forum	so lost	https://forum.gamblinghelponline.org.au/viewtopic.php?f=14&t=1705	Forum	Australia	I have a couple stories with happy ending my friends shared with me, so I just keep them in my mind to strive. Hope our stories will end up happily too
2018	Gambling Help Online Community Forum	so lost	https://forum.gamblinghelponline.org.au/viewtopic.php?f=14&t=1705	Forum	Australia	So far what I do for myself is i do meditations. I opened separate account that he doent know about, I save as much as I can. Sometimes could be $20, sometimes $100, and when have chance to hide my income I can save more. With this I feel emotionally more stable and unhurted.
2018	Gambling Help Online Community Forum	so lost	https://forum.gamblinghelponline.org.au/viewtopic.php?f=14&t=1705	Forum	Australia	So far what I do for myself is i do meditations. I opened separate account that he doent know about, I save as much as I can. Sometimes could be $20, sometimes $100, and when have chance to hide my income I can save more. With this I feel emotionally more stable and unhurted.
2018	Gambling Help Online Community Forum	so lost	https://forum.gamblinghelponline.org.au/viewtopic.php?f=14&t=1705	Forum	Australia	Please remember to manage your own self-care at this time because sometimes we can become overly consumed by our loved ones issues. Maybe some psychological support would beneﬁt you?
2018	Gambling Help Online Community Forum	so lost	https://forum.gamblinghelponline.org.au/viewtopic.php?f=14&t=1705	Forum	Australia	Please remember to manage your own self-care at this time because sometimes we can become overly consumed by our loved ones issues. Maybe some psychological support would beneﬁt you?
2018	Gambling Help Online Community Forum	so lost	https://forum.gamblinghelponline.org.au/viewtopic.php?f=14&t=1705	Forum	Australia	All you can do is communicate and provide resources but also boundaries. You can only do so much as a partner and as a human.
2018	Gambling Help Online Community Forum	so lost	https://forum.gamblinghelponline.org.au/viewtopic.php?f=14&t=1705	Forum	Australia	All you can do is communicate and provide resources but also boundaries. You can only do so much as a partner and as a human.
2018	Gambling Help Online Community Forum	so lost	https://forum.gamblinghelponline.org.au/viewtopic.php?f=14&t=1705	Forum	Australia	All you can do is communicate and provide resources but also boundaries. You can only do so much as a partner and as a human.
2017	Gambling Help Online Community Forum	The last Straw	https://forum.gamblinghelponline.org.au/viewtopic.php?f=14&t=1245	Forum	Australia	I ﬁrst realised my husband had a gambling problem about 2 years into the relationship, when he admitted to stealing from my wallet.... A few years on, he has reduced the frequency of gambling and accepted more responsibility, however, now he binge gambles. I have control of the ﬁnances, but every so often he gets access to money
2017	Gambling Help Online Community Forum	The last Straw	https://forum.gamblinghelponline.org.au/viewtopic.php?f=14&t=1245	Forum	Australia	I ﬁrst realised my husband had a gambling problem about 2 years into the relationship, when he admitted to stealing from my wallet.... A few years on, he has reduced the frequency of gambling and accepted more responsibility, however, now he binge gambles. I have control of the ﬁnances, but every so often he gets access to money
2017	Gambling Help Online Community Forum	The last Straw	https://forum.gamblinghelponline.org.au/viewtopic.php?f=14&t=1245	Forum	Australia	Often time friends and family will take some of the ﬁnancial burden of the gamblers debts, (paying more rent, buying the groceries, ﬁlling the car with petrol etc). While this makes life easier for the gambler, it also removes some of the consequences of gambling. So what you can do is let him experience the down sides of gambling. If he doesn't have enough money for petrol, then he has to walk, …
2017	Gambling Help Online Community Forum	The last Straw	https://forum.gamblinghelponline.org.au/viewtopic.php?f=14&t=1245	Forum	Australia	One problem is if you have joint assets. If you don't pay his share of the mortgage while he becomes homeless (and hence experiences a consequence of gambling) you also become homeless and loose your house. Having joint assets makes his gambling consequences your consequences. If you pay extra rent/mortgage to keep your house, you take away any consequence of his gambling. For this reason separat…
2017	Gambling Help Online Community Forum	The last Straw	https://forum.gamblinghelponline.org.au/viewtopic.php?f=14&t=1245	Forum	Australia	Tell him not to go on his own and if he promises to do this, tell him you will take him with you to one of the venues every 2nd weekend, preferably where there is entertainment like dancing or a show going on. Have a dance or if not into dancing, listen to some music there together, have 1 - 2 drinks max (no more than that or a coffee), eat. Enjoy some together time first, than give him a set lim…
2017	Gambling Help Online Community Forum	The last Straw	https://forum.gamblinghelponline.org.au/viewtopic.php?f=14&t=1245	Forum	Australia	Tell him not to go on his own and if he promises to do this, tell him you will take him with you to one of the venues every 2nd weekend, preferably where there is entertainment like dancing or a show going on. Have a dance or if not into dancing, listen to some music there together, have 1 - 2 drinks max (no more than that or a coffee), eat. Enjoy some together time first, than give him a set lim…
2017	Gambling Help Online Community Forum	The last Straw	https://forum.gamblinghelponline.org.au/viewtopic.php?f=14&t=1245	Forum	Australia	I do feel that they do spend too much so please stick to my method, set a spending limit for him and it should improve things with you both. However, if he doesn't do this, call the whole thing oﬀ. He needs to promise he will stick to the spending limit you give him or else he needs to see a councellor. Perhaps he can still see one while you try this method of being with him there so he can contr…
2017	Gambling Help Online Community Forum	The last Straw	https://forum.gamblinghelponline.org.au/viewtopic.php?f=14&t=1245	Forum	Australia	I do feel that they do spend too much so please stick to my method, set a spending limit for him and it should improve things with you both. However, if he doesn't do this, call the whole thing oﬀ. He needs to promise he will stick to the spending limit you give him or else he needs to see a councellor. Perhaps he can still see one while you try this method of being with him there so he can contr…
2017	Gambling Help Online Community Forum	The last Straw	https://forum.gamblinghelponline.org.au/viewtopic.php?f=14&t=1245	Forum	Australia	I even went searching carparks of the Clubs she used and despite seeing her car there she would deny having been there. On a couple of occasions I went in and confronted her which never ended well. I was weak ....should have left her but things were now complicated as she got Breast Cancer and naturally I couldn't leave her while going through that.
2017	Gambling Help Online Community Forum	The last Straw	https://forum.gamblinghelponline.org.au/viewtopic.php?f=14&t=1245	Forum	Australia	I even went searching carparks of the Clubs she used and despite seeing her car there she would deny having been there. On a couple of occasions I went in and confronted her which never ended well. I was weak ....should have left her but things were now complicated as she got Breast Cancer and naturally I couldn't leave her while going through that.
2017	Gambling Help Online Community Forum	The last Straw	https://forum.gamblinghelponline.org.au/viewtopic.php?f=14&t=1245	Forum	Australia	You can suggest she get help or you can limit the amount of money she has access to. Have seperate accounts so you can prorect yourself
2017	Gambling Help Online Community Forum	The last Straw	https://forum.gamblinghelponline.org.au/viewtopic.php?f=14&t=1245	Forum	Australia	You can suggest she get help or you can limit the amount of money she has access to. Have seperate accounts so you can prorect yourself
2017	Gambling Help Online Community Forum	The last Straw	https://forum.gamblinghelponline.org.au/viewtopic.php?f=14&t=1245	Forum	Australia	You can suggest she get help or you can limit the amount of money she has access to. Have seperate accounts so you can prorect yourself
2017	Gambling Help Online Community Forum	The last Straw	https://forum.gamblinghelponline.org.au/viewtopic.php?f=14&t=1245	Forum	Australia	I would suggest a discussion with her whereby you make an agreement that she: see a gambling counsellor, you both see a relationship counsellor (yes, we are here because of her gambling, but the relationship is suﬀering and a relationship involves you both). If she is playing pokies, arrange for her to complete a Self-Exclusion program.
2017	Gambling Help Online Community Forum	The last Straw	https://forum.gamblinghelponline.org.au/viewtopic.php?f=14&t=1245	Forum	Australia	I would suggest a discussion with her whereby you make an agreement that she: see a gambling counsellor, you both see a relationship counsellor (yes, we are here because of her gambling, but the relationship is suﬀering and a relationship involves you both). If she is playing pokies, arrange for her to complete a Self-Exclusion program.
2017	Gambling Help Online Community Forum	The last Straw	https://forum.gamblinghelponline.org.au/viewtopic.php?f=14&t=1245	Forum	Australia	I would suggest a discussion with her whereby you make an agreement that she: see a gambling counsellor, you both see a relationship counsellor (yes, we are here because of her gambling, but the relationship is suﬀering and a relationship involves you both). If she is playing pokies, arrange for her to complete a Self-Exclusion program.
2017	Gambling Help Online Community Forum	The last Straw	https://forum.gamblinghelponline.org.au/viewtopic.php?f=14&t=1245	Forum	Australia	You are also entitled to see a gambling counsellor for free as an 'aﬀected other', and this can help you make a decision about what to do re your ﬁnancial situation. I am mindful to open this up too much given that the focus is supporting you, but I would think about restricting her access to any mutual ﬁnances, so that YOU are protected. If she can't commit to the above, I would question her wil…
2017	Gambling Help Online Community Forum	The last Straw	https://forum.gamblinghelponline.org.au/viewtopic.php?f=14&t=1245	Forum	Australia	You are also entitled to see a gambling counsellor for free as an 'aﬀected other', and this can help you make a decision about what to do re your ﬁnancial situation. I am mindful to open this up too much given that the focus is supporting you, but I would think about restricting her access to any mutual ﬁnances, so that YOU are protected. If she can't commit to the above, I would question her wil…
2017	Gambling Help Online Community Forum	The last Straw	https://forum.gamblinghelponline.org.au/viewtopic.php?f=14&t=1245	Forum	Australia	One of the things that has come up in your story is that you have continued to bail her out of financial issues each time. I know it seems like you are doing the right thing in supporting her and paying off the debts, but is appears that this might be enabling her to continually gamble and rack up debt knowing that you will pay it off, so there are no consequences for gambling.
2018	Gambling Help Online Community Forum	Should I leave	https://forum.gamblinghelponline.org.au/viewtopic.php?f=14&t=1827	Forum	Australia	If you would like support, you can ring Gambler's Helpline anytime on 1800 858 858. They're staﬀed by professional gambling counsellors 24/7 and can link you in with free face-to-face counselling, in addition to providing information on support groups for people going through similar situations as yourself.
2019	Gambling Help Online Community Forum	Should I leave	https://forum.gamblinghelponline.org.au/viewtopic.php?f=14&t=1827	Forum	Australia	Unfortunately for me my marriage ended year ago and I can remember the anxiety and agony of dealing with my husbands gambling addiction. I began to reach out for help and for the past year I have had access to free unlimited counselling with Mission Australia. It has been so beneficial for my mental health and I encourage you to reach out and get help where you can. Don't carry this load on your …
2019	Gambling Help Online Community Forum	Should I leave	https://forum.gamblinghelponline.org.au/viewtopic.php?f=14&t=1827	Forum	Australia	Unfortunately for me my marriage ended year ago and I can remember the anxiety and agony of dealing with my husbands gambling addiction. I began to reach out for help and for the past year I have had access to free unlimited counselling with Mission Australia. It has been so beneficial for my mental health and I encourage you to reach out and get help where you can. Don't carry this load on your …
2019	Gambling Help Online Community Forum	Should I leave	https://forum.gamblinghelponline.org.au/viewtopic.php?f=14&t=1827	Forum	Australia	Unfortunately for me my marriage ended year ago and I can remember the anxiety and agony of dealing with my husbands gambling addiction. I began to reach out for help and for the past year I have had access to free unlimited counselling with Mission Australia. It has been so beneficial for my mental health and I encourage you to reach out and get help where you can. Don't carry this load on your …
2019	Gambling Help Online Community Forum	Should I leave	https://forum.gamblinghelponline.org.au/viewtopic.php?f=14&t=1827	Forum	Australia	What I want to hear from my husband is the truth, and I want to hear it from him before someone comes knocking on our door asking for their money. I want honesty and vulnerability and I want him to be open to exploring the emotional trauma that may or may not exist beneath his gambling. Above all I want him to be emotionally expressive about how gambling is impacting him and communicative to me e…
2018	Gambling Help Online Community Forum	Tips to get him to talk	https://forum.gamblinghelponline.org.au/viewtopic.php?f=14&t=1823	Forum	Australia	The best thing you can do is be open about his problem ..help him as much as you can by taking control of his ﬁnances...try to ﬁnd out why he gambles..be supportive ..its not easy confessing such an addiction
2018	Gambling Help Online Community Forum	Tips to get him to talk	https://forum.gamblinghelponline.org.au/viewtopic.php?f=14&t=1823	Forum	Australia	The best thing you can do is be open about his problem ..help him as much as you can by taking control of his ﬁnances...try to ﬁnd out why he gambles..be supportive ..its not easy confessing such an addiction
2018	Gambling Help Online Community Forum	Tips to get him to talk	https://forum.gamblinghelponline.org.au/viewtopic.php?f=14&t=1823	Forum	Australia	The best thing you can do is be open about his problem ..help him as much as you can by taking control of his ﬁnances...try to ﬁnd out why he gambles..be supportive ..its not easy confessing such an addiction
2018	Gambling Help Online Community Forum	Tips to get him to talk	https://forum.gamblinghelponline.org.au/viewtopic.php?f=14&t=1823	Forum	Australia	The best thing you can do is be open about his problem ..help him as much as you can by taking control of his ﬁnances...try to ﬁnd out why he gambles..be supportive ..its not easy confessing such an addiction
2018	Gambling Help Online Community Forum	Tips to get him to talk	https://forum.gamblinghelponline.org.au/viewtopic.php?f=14&t=1823	Forum	Australia	You can both have a discussion about seeking further gambling counselling through gamblers help. Sometimes having counselling in place can really be a major support and helps to put strategies in place
2018	Gambling Help Online Community Forum	Tips to get him to talk	https://forum.gamblinghelponline.org.au/viewtopic.php?f=14&t=1823	Forum	Australia	You can both have a discussion about seeking further gambling counselling through gamblers help. Sometimes having counselling in place can really be a major support and helps to put strategies in place
2018	Gambling Help Online Community Forum	Tips to get him to talk	https://forum.gamblinghelponline.org.au/viewtopic.php?f=14&t=1823	Forum	Australia	Self-exclusion can often help where the person essentially bans themself from venues/apps. As Pamby said, a good strategy to also use would be if you both agree to restrict his access to money.
2018	Gambling Help Online Community Forum	Tips to get him to talk	https://forum.gamblinghelponline.org.au/viewtopic.php?f=14&t=1823	Forum	Australia	Asking you partner what he gets from gambling (excitement, ﬁnances, entertainment, stress relief, etc) is a question that may open up the conversation about his gambling. It acknowledges the reasons he gambles and that together you can try to explore other ways to satisfy the need for him to gamble
2018	Gambling Help Online Community Forum	Tips to get him to talk	https://forum.gamblinghelponline.org.au/viewtopic.php?f=14&t=1823	Forum	Australia	Also, sometimes it is easier for him to talk to a total stranger about his gambling problem, you could suggest he calls the Gambling Helpline on 1800 858 858, it is a 24/7 service, it is conﬁdential and anonymous
2017	Gambling Help Online Community Forum	Tired	https://forum.gamblinghelponline.org.au/viewtopic.php?f=14&t=1416	Forum	Australia	My relationship with my partner has spanned many years, hes always had a gambling problem. He in the past has stolen my keycard, and many a pay day hasn't come home from work, unpaid bills, mortgage etc. I'm tired, I know that I have always tried to fix things and have managed our finances, and in the past given him an "allowance". This hasn't worked for ages now as he no longer will let me take …
2017	Gambling Help Online Community Forum	Tired	https://forum.gamblinghelponline.org.au/viewtopic.php?f=14&t=1416	Forum	Australia	My relationship with my partner has spanned many years, hes always had a gambling problem. He in the past has stolen my keycard, and many a pay day hasn't come home from work, unpaid bills, mortgage etc. I'm tired, I know that I have always tried to fix things and have managed our finances, and in the past given him an "allowance". This hasn't worked for ages now as he no longer will let me take …
2017	Gambling Help Online Community Forum	Tired	https://forum.gamblinghelponline.org.au/viewtopic.php?f=14&t=1416	Forum	Australia	I've given him up until the end of the year to make changes and have found some reading material for him which remains untouched, he has told me he has to stop but it's so tricky to discuss our future and his addiction as he withdraws, which in turn makes me very frustrated and upset.
2017	Gambling Help Online Community Forum	Tired	https://forum.gamblinghelponline.org.au/viewtopic.php?f=14&t=1416	Forum	Australia	I've given him up until the end of the year to make changes and have found some reading material for him which remains untouched, he has told me he has to stop but it's so tricky to discuss our future and his addiction as he withdraws, which in turn makes me very frustrated and upset.
2017	Gambling Help Online Community Forum	Tired	https://forum.gamblinghelponline.org.au/viewtopic.php?f=14&t=1416	Forum	Australia	I've given him up until the end of the year to make changes and have found some reading material for him which remains untouched, he has told me he has to stop but it's so tricky to discuss our future and his addiction as he withdraws, which in turn makes me very frustrated and upset.
2017	Gambling Help Online Community Forum	Tired	https://forum.gamblinghelponline.org.au/viewtopic.php?f=14&t=1416	Forum	Australia	I totally understand where you are coming from! My situation seems like it is spiralling out of control - although I can relate I also do not know what to do. I have just begun to take over our finances
2017	Gambling Help Online Community Forum	Tired	https://forum.gamblinghelponline.org.au/viewtopic.php?f=14&t=1416	Forum	Australia	My partner also shows remorse after his actions and I know it's taking its toll on him emotionally but he keeps going back. I honestly believe that looking after the finances is a positive step, we were able to live that way for some time.
2018	Gambling Help Online Community Forum	Tired	https://forum.gamblinghelponline.org.au/viewtopic.php?f=14&t=1416	Forum	Australia	My own personal experience comes from a wife who is seemingly hopelessly addicted to online iPad games and pokies. I used to turn a blind eye and rationalise it with she works and earns her own money as well, but the hardest times have been when school holidays come around and we can't afford to do anything with the kids, but somehow can fund $100 a day on these poisonous things. It is HARD, yet …
2018	Gambling Help Online Community Forum	Tired	https://forum.gamblinghelponline.org.au/viewtopic.php?f=14&t=1416	Forum	Australia	My own personal experience comes from a wife who is seemingly hopelessly addicted to online iPad games and pokies. I used to turn a blind eye and rationalise it with she works and earns her own money as well, but the hardest times have been when school holidays come around and we can't afford to do anything with the kids, but somehow can fund $100 a day on these poisonous things. It is HARD, yet …
2018	Gambling Help Online Community Forum	Tired	https://forum.gamblinghelponline.org.au/viewtopic.php?f=14&t=1416	Forum	Australia	There comes a point where it just isn't healthy anymore for all involved. Make sure you put yourself first as the addict may have lost the rational thought process to even do that for themselves beyond funding their ongoing cycle.
2018	Gambling Help Online Community Forum	Tired	https://forum.gamblinghelponline.org.au/viewtopic.php?f=14&t=1416	Forum	Australia	Please be safe and find 1 person you can talk to freely, that has kept me sane and grounded that the cycle you and I are exposed to is not normal and there is a life beyond it.
2018	Gambling Help Online Community Forum	Tired	https://forum.gamblinghelponline.org.au/viewtopic.php?f=14&t=1416	Forum	Australia	I've been seeing a fabulous counsellor and have started to make changes for me. I've realised that I am unable to change his behaviour and he has had a few sessions too but has 'slipped' in his behaviour. He has become more emotionally unavailable to me, which makes me feel very frustrated and if I'm really being honest resentful too.
2018	Gambling Help Online Community Forum	Tired	https://forum.gamblinghelponline.org.au/viewtopic.php?f=14&t=1416	Forum	Australia	I too wasn't really acknowledging how bad the gambling was it is so easy to turn a blind eye as you mentioned. It's even more difficult when its online, it can be taken with you and intrudes your home.
2018	Gambling Help Online Community Forum	Tired	https://forum.gamblinghelponline.org.au/viewtopic.php?f=14&t=1416	Forum	Australia	I'm emotionally drained and have to start making some tough decisions, as hard as it is I can't see any light for us and I tried to have a bit of a chat with him but he twisted my words and made me yet again feel like I'm being unrealistic.
2018	Gambling Help Online Community Forum	Tired	https://forum.gamblinghelponline.org.au/viewtopic.php?f=14&t=1416	Forum	Australia	I'm emotionally drained and have to start making some tough decisions, as hard as it is I can't see any light for us and I tried to have a bit of a chat with him but he twisted my words and made me yet again feel like I'm being unrealistic.
2018	Gambling Help Online Community Forum	Tired	https://forum.gamblinghelponline.org.au/viewtopic.php?f=14&t=1416	Forum	Australia	As an addict I can tell you that no amount of talking or concerned nudging can get a person, who is not ready, to see the destruction their addiction is causing. Unfortunately most gamblers have to hit rock bottom before they finally realize the true consequences of their gambling. You have to look after yourself first, protect yourself. Until your partner is ready to accept responsibility for hi…
2018	Gambling Help Online Community Forum	Tired	https://forum.gamblinghelponline.org.au/viewtopic.php?f=14&t=1416	Forum	Australia	As an addict I can tell you that no amount of talking or concerned nudging can get a person, who is not ready, to see the destruction their addiction is causing. Unfortunately most gamblers have to hit rock bottom before they finally realize the true consequences of their gambling. You have to look after yourself first, protect yourself. Until your partner is ready to accept responsibility for hi…
2018	Gambling Help Online Community Forum	Tomorrow would be a week…	https://forum.gamblinghelponline.org.au/viewtopic.php?f=14&t=1710	Forum	Australia	I had a session with my counsellor today. Thankfully I've been in counselling for a long time before I found out my husband has a gambling problem. I've asked for his bank account login info for his secret accounts and he hasn't given it to me yet, he wants to wait to get professional support before telling the family and he hasn't got professional support yet
2018	Gambling Help Online Community Forum	Tomorrow would be a week…	https://forum.gamblinghelponline.org.au/viewtopic.php?f=14&t=1710	Forum	Australia	I want to be hopeful and I want to believe that he's going to change but it's really scary. He told me he hasn't gambled since I found out about his problem so, if he's telling the truth, he would be clean one week as of tomorrow. I really hope he's being honest with me. If he keeps lying to me, I don't think we can make it work. We only got married in February...
2018	Gambling Help Online Community Forum	Tomorrow would be a week…	https://forum.gamblinghelponline.org.au/viewtopic.php?f=14&t=1710	Forum	Australia	It sounds like he has not followed through with the next step of looking and receiving professional help as he said he would do. When you next have a discussion with him you can encourage him to call the gamblers helpline on 1800 858 858 to speak with a counselor and to possibly get a referral to see a face to face gambling counsellor/financial counsellor for no cost. This could give him the chan…
2018	Gambling Help Online Community Forum	Tomorrow would be a week…	https://forum.gamblinghelponline.org.au/viewtopic.php?f=14&t=1710	Forum	Australia	In regards to yourself, its great that you have your own counsellor supporting you because unfortunately sometimes a relationship/friendship with a gambler can become strained at times and emotionally exhausting. It is important that you stay in touch with your own self care at this time.
2018	Gambling Help Online Community Forum	Tomorrow would be a week…	https://forum.gamblinghelponline.org.au/viewtopic.php?f=14&t=1710	Forum	Australia	He's continued with providing me with his work rosters so I know he's not stopping in at the TAB on the way home and I can't see any gambling activity on his bank accounts
2018	Gambling Help Online Community Forum	Tomorrow would be a week…	https://forum.gamblinghelponline.org.au/viewtopic.php?f=14&t=1710	Forum	Australia	I'm also happy to share that yesterday was his two week anniversary of giving up gambling. He's having trouble celebrating his anniversaries so far I think so I'm trying to hold the hope for him until he feels it himself.
2016	Gambling Help Online Community Forum	Torn between running a mile and helping	https://forum.gamblinghelponline.org.au/viewtopic.php?f=14&t=1114	Forum	Australia	I've discovered in the past Month that my boyfriend of 1 year has a sports betting addiction. I cried for days when I found out how serious the problem is. His son has told me that he has lost tens of thousands of dollars in the past - being the "Real" reason why his wife left him. Apparently his addiction has been going on for many years.
2016	Gambling Help Online Community Forum	Torn between running a mile and helping	https://forum.gamblinghelponline.org.au/viewtopic.php?f=14&t=1114	Forum	Australia	What a sad and difficult place you are in. The only thing you can do is break up because it is likely to happen later and maybe when you have a child -the longer it takes the harder it will be. Also tell him to join this forum One can stop but no one can help them with it as it's entirely personal. You will have to be very strong and make sure you don't get involved yourself because there is an a…
2016	Gambling Help Online Community Forum	Torn between running a mile and helping	https://forum.gamblinghelponline.org.au/viewtopic.php?f=14&t=1114	Forum	Australia	What a sad and difficult place you are in. The only thing you can do is break up because it is likely to happen later and maybe when you have a child -the longer it takes the harder it will be. Also tell him to join this forum One can stop but no one can help them with it as it's entirely personal. You will have to be very strong and make sure you don't get involved yourself because there is an a…
2016	Gambling Help Online Community Forum	Torn between running a mile and helping	https://forum.gamblinghelponline.org.au/viewtopic.php?f=14&t=1114	Forum	Australia	After reading your posts and thinking what would I do if I were in your position, My to do list would go like this. 1. Call gamblers help & chat with counsellor on phone. 2. Organise face to face counselling. 3. involve partner in counselling if doesn't want to then you know where you stand ) 4. hopefully both yourself &partner will continue with counselling as it will take time to beat this toge…
2016	Gambling Help Online Community Forum	Torn between running a mile and helping	https://forum.gamblinghelponline.org.au/viewtopic.php?f=14&t=1114	Forum	Australia	After reading your posts and thinking what would I do if I were in your position, My to do list would go like this. 1. Call gamblers help & chat with counsellor on phone. 2. Organise face to face counselling. 3. involve partner in counselling if doesn't want to then you know where you stand ) 4. hopefully both yourself &partner will continue with counselling as it will take time to beat this toge…
2016	Gambling Help Online Community Forum	Torn between running a mile and helping	https://forum.gamblinghelponline.org.au/viewtopic.php?f=14&t=1114	Forum	Australia	After reading your posts and thinking what would I do if I were in your position, My to do list would go like this. 1. Call gamblers help & chat with counsellor on phone. 2. Organise face to face counselling. 3. involve partner in counselling if doesn't want to then you know where you stand ) 4. hopefully both yourself &partner will continue with counselling as it will take time to beat this toge…
2016	Gambling Help Online Community Forum	Torn between running a mile and helping	https://forum.gamblinghelponline.org.au/viewtopic.php?f=14&t=1114	Forum	Australia	Protect yourself financially. It's a horrible addiction and hard for many to understand how difficult it can be to beat this.
2016	Gambling Help Online Community Forum	Torn between running a mile and helping	https://forum.gamblinghelponline.org.au/viewtopic.php?f=14&t=1114	Forum	Australia	I will definitely get onto the counselling to start with. And definitely need to be prepared to walk away if he doesn't want to get help. I am bringing the issue up with him within the next week or so but in all honesty I don't think I see him admitting he has a problem yet.
2016	Gambling Help Online Community Forum	Torn between running a mile and helping	https://forum.gamblinghelponline.org.au/viewtopic.php?f=14&t=1114	Forum	Australia	I will definitely get onto the counselling to start with. And definitely need to be prepared to walk away if he doesn't want to get help. I am bringing the issue up with him within the next week or so but in all honesty I don't think I see him admitting he has a problem yet.
2016	Gambling Help Online Community Forum	Torn between running a mile and helping	https://forum.gamblinghelponline.org.au/viewtopic.php?f=14&t=1114	Forum	Australia	I will definitely get onto the counselling to start with. And definitely need to be prepared to walk away if he doesn't want to get help. I am bringing the issue up with him within the next week or so but in all honesty I don't think I see him admitting he has a problem yet.
2016	Gambling Help Online Community Forum	Torn between running a mile and helping	https://forum.gamblinghelponline.org.au/viewtopic.php?f=14&t=1114	Forum	Australia	You will find that many of us have 'got help' over the years... but it took ill health caused by the gambling that forced me to be serious as no amount of help will suffice unless the person decides to stop this is the crux of the matter. Getting help and attention will only delay the matter unless the person is serious about stopping. I would have straight talks with your friend explain this and…
2016	Gambling Help Online Community Forum	Torn between running a mile and helping	https://forum.gamblinghelponline.org.au/viewtopic.php?f=14&t=1114	Forum	Australia	Honestly I cant even function properly from the worry. I'm considering writing him a letter - as I couldn't possibly put it into all of the words that I need him to hear in the moment. And hoping that a letter will give him a chance to think about things without him coming back with denial or excuses straight away.
2016	Gambling Help Online Community Forum	Torn between running a mile and helping	https://forum.gamblinghelponline.org.au/viewtopic.php?f=14&t=1114	Forum	Australia	The reality is I don't see him changing in the future and I see a lot of heartache... I would find it extremely difficult to ever trust him again even if he says he will get help. I am totally in love with the guy but I am ready to run a mile! (And friends are telling me that would be a wise move)
2016	Gambling Help Online Community Forum	Torn between running a mile and helping	https://forum.gamblinghelponline.org.au/viewtopic.php?f=14&t=1114	Forum	Australia	The dilemma you describe in your post is one that is familiar to a lot of us here from all different angles .... as the partner and as the person. I'm sure the folks will have advice to offer. The challenge of negotiating between the head and the heart... Take good care of yourself and stay in touch.
2017	Gambling Help Online Community Forum	What if I'm not strong enough?	https://forum.gamblinghelponline.org.au/viewtopic.php?f=14&t=1255	Forum	Australia	It sounds like his gambling is escalating and you are the one that has to deal with all the problems. The only thing you can do to keep your money safe is to separate your finances. This will shift the consequences of gambling from hurting you, to hurting him only. This is what motivates people to change. Of course separating your finances can be Easier said than done.
2017	Gambling Help Online Community Forum	What if I'm not strong enough?	https://forum.gamblinghelponline.org.au/viewtopic.php?f=14&t=1255	Forum	Australia	It sounds like his gambling is escalating and you are the one that has to deal with all the problems. The only thing you can do to keep your money safe is to separate your finances. This will shift the consequences of gambling from hurting you, to hurting him only. This is what motivates people to change. Of course separating your finances can be Easier said than done.
2017	Gambling Help Online Community Forum	What if I'm not strong enough?	https://forum.gamblinghelponline.org.au/viewtopic.php?f=14&t=1255	Forum	Australia	Financial counselors are great at helping people to get out of debt incurred through gambling. You can talk to one by calling the financial counseling hotline (1800 007 007).
2017	Gambling Help Online Community Forum	What if I'm not strong enough?	https://forum.gamblinghelponline.org.au/viewtopic.php?f=14&t=1255	Forum	Australia	What you can do to help your partner is to talk with a gambling counselor yourself. Gambling counselors are great at helping people to talk to their partners about Gambling. call Gamblers Helpline (18000 858 858). I know everything must seem overwhelming right now, but there are some really good support services out there that are expert at helping people in your situation. Give them a call.
2017	Gambling Help Online Community Forum	What if I'm not strong enough?	https://forum.gamblinghelponline.org.au/viewtopic.php?f=14&t=1255	Forum	Australia	Being the wife of a gambler, i found it really beneficial to go to a counsellor myself, get some strategies, voice my anxiety and stress etc. Especially having to look after kids, then take on the responsibility of the entire household budget and get out of debt - when you yourself are not working. Feel powerless yet you are responsible for everything. Its just some time to acknowledge how stress…
2017	Gambling Help Online Community Forum	What if I'm not strong enough?	https://forum.gamblinghelponline.org.au/viewtopic.php?f=14&t=1255	Forum	Australia	It wasn't successful in my case - demanding them to cancel their online account. But then, when one is shut down, there are probably others that can be opened. It is my opinion that hey shouldn't have access to cash. Give your hubby an allowance. Then it doesn't matter if he has betting accounts, no money no gambling. Whilst we were in debt due to gambling, further gambling was really hard to tak…
2017	Gambling Help Online Community Forum	What if I'm not strong enough?	https://forum.gamblinghelponline.org.au/viewtopic.php?f=14&t=1255	Forum	Australia	It wasn't successful in my case - demanding them to cancel their online account. But then, when one is shut down, there are probably others that can be opened. It is my opinion that hey shouldn't have access to cash. Give your hubby an allowance. Then it doesn't matter if he has betting accounts, no money no gambling. Whilst we were in debt due to gambling, further gambling was really hard to tak…
2017	Gambling Help Online Community Forum	What if I'm not strong enough?	https://forum.gamblinghelponline.org.au/viewtopic.php?f=14&t=1255	Forum	Australia	I just wanted to make sure you were aware that as a significant other, you are eligible for free counselling and specialist gambling financial counselling through a Gamblers Help Service. Specialist Gambling Financial Counsellors can assist you to set things up so that you and your kids are as financially protected as possible. It's all free of charge.
2017	Gambling Help Online Community Forum	What if I'm not strong enough?	https://forum.gamblinghelponline.org.au/viewtopic.php?f=14&t=1255	Forum	Australia	The other thing that may give you a bit more peace of mind is that you can download general gambling site blocking programs on your electronic devices. Here's a link to some options to download gambling filtering products: https://www.gamblinghelponline.org.au/m ... -all-forms
2017	Gambling Help Online Community Forum	What's the right way to react? (Long Post)	https://forum.gamblinghelponline.org.au/viewtopic.php?f=14&t=1254	Forum	Australia	His mum threatened to take PayPal to court for lending money and overdrawing his account when he had no overdraft on his account through the bank. that happened back in January we haven't heard from Paypal but I still have doubts that is over with. I stayed pretty numb through both those times, it didn't feel like he actually did that.
2017	Gambling Help Online Community Forum	What's the right way to react? (Long Post)	https://forum.gamblinghelponline.org.au/viewtopic.php?f=14&t=1254	Forum	Australia	We decided I would take control over his finance we put his pay into a joint account then I would transfer it to one just in my name and transfer it as he needed, we have arguments over text while I'm at work him telling me to transfer more money to him, which i eventually do cause i get sick of coping the abuse.
2017	Gambling Help Online Community Forum	What's the right way to react? (Long Post)	https://forum.gamblinghelponline.org.au/viewtopic.php?f=14&t=1254	Forum	Australia	We decided I would take control over his finance we put his pay into a joint account then I would transfer it to one just in my name and transfer it as he needed, we have arguments over text while I'm at work him telling me to transfer more money to him, which i eventually do cause i get sick of coping the abuse.
2017	Gambling Help Online Community Forum	What's the right way to react? (Long Post)	https://forum.gamblinghelponline.org.au/viewtopic.php?f=14&t=1254	Forum	Australia	His last pay was 2 days before April he asked me to give him all his money to place bets for different races so that he didn't need to bet in April at all, It was another argument of texts but I complied and said that if he bet in the future its over. It didn't feel like an empty threat at the time I'm so over it and I genuinely mean it in that moment hoping that he doesn't do anything to make me…
2017	Gambling Help Online Community Forum	What's the right way to react? (Long Post)	https://forum.gamblinghelponline.org.au/viewtopic.php?f=14&t=1254	Forum	Australia	Firstly, you should NEVER have to tolerant any form of abuse from your partner, that type of behaviour is not on. Make sure he has no access to your, or joint, finances. Or anything that might enable him to take money out in your name.
2017	Gambling Help Online Community Forum	What's the right way to react? (Long Post)	https://forum.gamblinghelponline.org.au/viewtopic.php?f=14&t=1254	Forum	Australia	Firstly, you should NEVER have to tolerant any form of abuse from your partner, that type of behaviour is not on. Make sure he has no access to your, or joint, finances. Or anything that might enable him to take money out in your name.
2017	Gambling Help Online Community Forum	What's the right way to react? (Long Post)	https://forum.gamblinghelponline.org.au/viewtopic.php?f=14&t=1254	Forum	Australia	My advice would be to calmly set your expectations (e.g. seek another counsellor, stop the abusive texts) and outline any consequences (e.g. block his number during work hours, no more money).
2017	Gambling Help Online Community Forum	What's the right way to react? (Long Post)	https://forum.gamblinghelponline.org.au/viewtopic.php?f=14&t=1254	Forum	Australia	My advice would be to calmly set your expectations (e.g. seek another counsellor, stop the abusive texts) and outline any consequences (e.g. block his number during work hours, no more money). If he isn't willing to listen or take responsibility make sure you follow through with the consequences you have set.
2017	Gambling Help Online Community Forum	What's the right way to react? (Long Post)	https://forum.gamblinghelponline.org.au/viewtopic.php?f=14&t=1254	Forum	Australia	My advice would be to calmly set your expectations (e.g. seek another counsellor, stop the abusive texts) and outline any consequences (e.g. block his number during work hours, no more money). If he isn't willing to listen or take responsibility make sure you follow through with the consequences you have set.
2017	Gambling Help Online Community Forum	What's the right way to react? (Long Post)	https://forum.gamblinghelponline.org.au/viewtopic.php?f=14&t=1254	Forum	Australia	My advice would be to calmly set your expectations (e.g. seek another counsellor, stop the abusive texts) and outline any consequences (e.g. block his number during work hours, no more money). If he isn't willing to listen or take responsibility make sure you follow through with the consequences you have set.
2017	Gambling Help Online Community Forum	What's the right way to react? (Long Post)	https://forum.gamblinghelponline.org.au/viewtopic.php?f=14&t=1254	Forum	Australia	I would recommend that you let him have full control of his money, but don't help him out with any finances at all. Don't pay for rent, or let him stay rent free, not buy him food or petrol. Don't bail him out of debts, let the banks chase him. His gambling will change when he experiences the difficulties and admits that gambling has become a problem.
2017	Gambling Help Online Community Forum	What's the right way to react? (Long Post)	https://forum.gamblinghelponline.org.au/viewtopic.php?f=14&t=1254	Forum	Australia	I would recommend that you let him have full control of his money, but don't help him out with any finances at all. Don't pay for rent, or let him stay rent free, not buy him food or petrol. Don't bail him out of debts, let the banks chase him. His gambling will change when he experiences the difficulties and admits that gambling has become a problem.
2017	Gambling Help Online Community Forum	What's the right way to react? (Long Post)	https://forum.gamblinghelponline.org.au/viewtopic.php?f=14&t=1254	Forum	Australia	It can be incredibly difficult to deal with a partners gambling problem and often people need support or advice on how to do that. Gambling counseling is not only for gamblers, but also for partners of gamblers. It might be worth chatting to get some more detailed advice on how you can encourage your partner to change. Gamblers Helpline is a good first point of contact (1800 858 858, 24/7)
2018	Gambling Help Online Community Forum	When do you walk away…	https://forum.gamblinghelponline.org.au/viewtopic.php?f=14&t=1546	Forum	Australia	Well today curiosity got the better of me. I logged into his computer and his PayPal account was logged in. There I found several $1000 deposits to SportsBet, but no payments back. I then got into his sportsbet where I found in the last 14 days he is already down $5500.
2018	Gambling Help Online Community Forum	When do you walk away…	https://forum.gamblinghelponline.org.au/viewtopic.php?f=14&t=1546	Forum	Australia	I suggested that when he gets home from work we could go for a walk and have a chat. He instantly started calling and would not let up until I told him what was wrong. All I had to say was â€oeI know everything about sportsbetâ€.
2018	Gambling Help Online Community Forum	When do you walk away…	https://forum.gamblinghelponline.org.au/viewtopic.php?f=14&t=1546	Forum	Australia	I suggested that when he gets home from work we could go for a walk and have a chat. He instantly started calling and would not let up until I told him what was wrong. All I had to say was â€oeI know everything about sportsbets.
2018	Gambling Help Online Community Forum	When do you walk away…	https://forum.gamblinghelponline.org.au/viewtopic.php?f=14&t=1546	Forum	Australia	I have let him have his rant and also let his family know as I can not handle this on my own. Plus one of his parents is partners in the business and was starting to ask questions about money.
2018	Gambling Help Online Community Forum	When do you walk away…	https://forum.gamblinghelponline.org.au/viewtopic.php?f=14&t=1546	Forum	Australia	I have just dropped my children off to stay somewhere else for the night due to the fact I have to pull it together to go to work. I know that he will be at my house in the next hour to begin packing his stuff. My biggest struggle is do I beg him to stay so that I can help him or at least be here to support him or do I let him walk and potentially lose him forever.
2018	Gambling Help Online Community Forum	When do you walk away…	https://forum.gamblinghelponline.org.au/viewtopic.php?f=14&t=1546	Forum	Australia	Hi there, I have heard councillors say that until an addict understands the problems that the gambling causes they will never understand. Personally (and because you asked) I would let him walk away.
2018	Gambling Help Online Community Forum	When do you walk away…	https://forum.gamblinghelponline.org.au/viewtopic.php?f=14&t=1546	Forum	Australia	I reached out to my mum and explained what was going on to her and she wants to help me get back on my feet. So over the weekend we are going to sit down and come up with a plan to ensure I am able to move forward financially Also she has offered to help with child minding until I can work out a realistic plan for child care. So that's also something.
2018	Gambling Help Online Community Forum	When do you walk away…	https://forum.gamblinghelponline.org.au/viewtopic.php?f=14&t=1546	Forum	Australia	wow this sounds very much like my husband, however he gambles at the pokies so I cant track the amount he has spent. I always have a sick feeling in my belly and when I confront him he blames me or the nights he gambles because he doesn't feel welcome at home, and wont own his ****.
2018	Gambling Help Online Community Forum	When do you walk away…	https://forum.gamblinghelponline.org.au/viewtopic.php?f=14&t=1546	Forum	Australia	wow this sounds very much like my husband, however he gambles at the pokies so I cant track the amount he has spent. I always have a sick feeling in my belly and when I confront him he blames me or the nights he gambles because he doesn't feel welcome at home, and wont own his ****.
2018	Gambling Help Online Community Forum	When do you walk away…	https://forum.gamblinghelponline.org.au/viewtopic.php?f=14&t=1546	Forum	Australia	I did make it clear to him that I was not the one walking away and that I hope the person I love hasn't disappeared, but also makes me question was any of it ever real.
2018	Gambling Help Online Community Forum	When do you walk away…	https://forum.gamblinghelponline.org.au/viewtopic.php?f=14&t=1546	Forum	Australia	If only things could just get better. Today I decided to get his dad involved. My husband needs to be accountable and start to get help. I may lose him because of this, but i cant continue like this. This is my final shot.
2018	Gambling Help Online Community Forum	When you feel like you're giving up your hopes and dreams	https://forum.gamblinghelponline.org.au/viewtopic.php?f=14&t=1551	Forum	Australia	I recently discovered that my partner has a large amount of credit card debt from an online gambling addiction. I found out after confronting him about his odd behaviour - thinking he was cheating on me. Not the greatest alternative.
2018	Gambling Help Online Community Forum	When you feel like you're giving up your hopes and dreams	https://forum.gamblinghelponline.org.au/viewtopic.php?f=14&t=1551	Forum	Australia	At the moment, he has cancelled all of his gambling accounts and arranged a ban, I have all his cards and am "in charge" of the family finances foe the next few months to try and figure it out.
2018	Gambling Help Online Community Forum	When you feel like you're giving up your hopes and dreams	https://forum.gamblinghelponline.org.au/viewtopic.php?f=14&t=1551	Forum	Australia	You've done the first step in taking control of the finances, all I can suggest now is to make sure he goes to GA meetings, even if you drive him there, and if things are dire with finances to get some financial advise.
2018	Gambling Help Online Community Forum	When you feel like you're giving up your hopes and dreams	https://forum.gamblinghelponline.org.au/viewtopic.php?f=14&t=1551	Forum	Australia	You've done the first step in taking control of the finances, all I can suggest now is to make sure he goes to GA meetings, even if you drive him there, and if things are dire with finances to get some financial advise.
2018	Gambling Help Online Community Forum	When you feel like you're giving up your hopes and dreams	https://forum.gamblinghelponline.org.au/viewtopic.php?f=14&t=1551	Forum	Australia	If he is trying to help himself then he really wants to quit gambling. Don't make a fuss about things that you wanted to do because he will get upset about the money he has lost so far and try to chase his losses. (again, personal experience). I know it seems bad now but if you can get the cash flow back to positive it's the first step
2018	Gambling Help Online Community Forum	When you feel like you're giving up your hopes and dreams	https://forum.gamblinghelponline.org.au/viewtopic.php?f=14&t=1551	Forum	Australia	I think if you go along the journey of his stopping, maybe make small milestones a cause for a small celebration and perhaps ignore the pain of the big picture until maybe a new picture can take shape.
2017	Gambling Help Online Community Forum	Where to turn for real help in Canberra PLEASE	https://forum.gamblinghelponline.org.au/viewtopic.php?f=14&t=1371	Forum	Australia	The easiest way to organize Gambling counselling is to give Gamblers Helpline a call (1800 858 858, 24 hours a day, 7 days a week). They have access to a database with all the gambling counselling services and can get you contact details for your nearest service.
2017	Gambling Help Online Community Forum	Where to turn for real help in Canberra PLEASE	https://forum.gamblinghelponline.org.au/viewtopic.php?f=14&t=1371	Forum	Australia	Sometimes gamblers will seek out help so that other people will stop bugging them rather than because they actually want it. If that is the case then all you can do is talk to a counselor yourself, they are likely to know a few motivation enhancing strategies that you might not have though of.
2017	Gambling Help Online Community Forum	Where to turn for real help in Canberra PLEASE	https://forum.gamblinghelponline.org.au/viewtopic.php?f=14&t=1371	Forum	Australia	From a more practical point of view it sounds like you are really in some financial trouble. The financial counselling Hotline should be able to help you with that. Then have some powers that banks don't and are often able to help people out of really difficult situations. Call them 9--5 Mon-Fri (1800 007 007).
2017	Gambling Help Online Community Forum	Where to turn for real help in Canberra PLEASE	https://forum.gamblinghelponline.org.au/viewtopic.php?f=14&t=1371	Forum	Australia	But again from a practical perspective impending homelessness is something that you should prepare for in advance. Homeless shelters book out in advance so it is important to get in early. You can find more information regarding emergency housing in ACT Here https://www.act.gov.au/browse/topics/la ... ommodation
2017	Gambling Help Online Community Forum	Where to turn for real help in Canberra PLEASE	https://forum.gamblinghelponline.org.au/viewtopic.php?f=14&t=1371	Forum	Australia	I know things seem desperate now, but many people on this forum have been in your position and worse and lived to tell the tail. Have a read through the forums, talk to some members and see what people in similar situations have found helpful.
2017	Gambling Help Online Community Forum	Where to turn for real help in Canberra PLEASE	https://forum.gamblinghelponline.org.au/viewtopic.php?f=14&t=1371	Forum	Australia	I know things seem desperate now, but many people on this forum have been in your position and worse and lived to tell the tail. Have a read through the forums, talk to some members and see what people in similar situations have found helpful.
2018	Gambling Help Online Community Forum	Why can't they ban online betting!	https://forum.gamblinghelponline.org.au/viewtopic.php?f=14&t=1777	Forum	Australia	Long story short- my partner has a huge history of online gambling. Like $95000 loss in total, has stolen from me, his father and his own business to fund his addiction. Each time I have stood by him. We have started the process and after a huge battle managed to get a life time exclusion from sportsbet. I
2018	Gambling Help Online Community Forum	Why can't they ban online betting!	https://forum.gamblinghelponline.org.au/viewtopic.php?f=14&t=1777	Forum	Australia	So I sit here today after realizing he hasnʼt paid rent and he denies he is even gambling again worrying about what the future holds.
2018	Gambling Help Online Community Forum	Why can't they ban online betting!	https://forum.gamblinghelponline.org.au/viewtopic.php?f=14&t=1777	Forum	Australia	If your husband had excluded from gambling apps... p-s. I'm not familiar with the procedure so apologise in advance,.. but if -gambling had been blocked from his devices... and he managed to get back in ... would this call for some form of legal action? There must be some legal responsibility on the side of the "demons" (bookies?) concerned when a person "excludes for a lifetime" ... Give the gam…
2018	Gambling Help Online Community Forum	Why can't they ban online betting!	https://forum.gamblinghelponline.org.au/viewtopic.php?f=14&t=1777	Forum	Australia	Is there a way you can have a discussion with him about you or someone else being able to manage his accounts to restrict him from having access to large amounts of money?
2018	Gambling Help Online Community Forum	Why can't they ban online betting!	https://forum.gamblinghelponline.org.au/viewtopic.php?f=14&t=1777	Forum	Australia	Please call gamblers helpline or get in touch via our webchat if you feel like you need extra support.
2016	Gambling Help Online Community Forum	Wife goes underground to keep playing Pokies	https://forum.gamblinghelponline.org.au/viewtopic.php?f=14&t=1138	Forum	Australia	About 6 months ago, I discovered the extent of my wife's past-time of playing the pokies, when she burnt through around $15,000 in a month, while 8 months pregnant. I was devastated, I researched so much and also thought it explained much of her other aggressive and emotional bullying that I lived with around the house. I urged her to get help.
2016	Gambling Help Online Community Forum	Wife goes underground to keep playing Pokies	https://forum.gamblinghelponline.org.au/viewtopic.php?f=14&t=1138	Forum	Australia	About 6 months ago, I discovered the extent of my wife's past-time of playing the pokies, when she burnt through around $15,000 in a month, while 8 months pregnant. I was devastated, I researched so much and also thought it explained much of her other aggressive and emotional bullying that I lived with around the house. I urged her to get help.
2016	Gambling Help Online Community Forum	Wife goes underground to keep playing Pokies	https://forum.gamblinghelponline.org.au/viewtopic.php?f=14&t=1138	Forum	Australia	About 6 months ago, I discovered the extent of my wife's past-time of playing the pokies, when she burnt through around $15,000 in a month, while 8 months pregnant. I was devastated, I researched so much and also thought it explained much of her other aggressive and emotional bullying that I lived with around the house. I urged her to get help.
2016	Gambling Help Online Community Forum	Wife goes underground to keep playing Pokies	https://forum.gamblinghelponline.org.au/viewtopic.php?f=14&t=1138	Forum	Australia	Some time ago, things just weren't adding up with her activities around home. I suspected she was playing pokies again, and I found her car parked in the parking lot in front of a local club. I walked in and saw her playing the pokies. I asked her about it later that day and she tried to deny everything, was hostile and threw wild accusations back at me, and then threatened to belt me up (she phy…
2016	Gambling Help Online Community Forum	Wife goes underground to keep playing Pokies	https://forum.gamblinghelponline.org.au/viewtopic.php?f=14&t=1138	Forum	Australia	Some time ago, things just weren't adding up with her activities around home. I suspected she was playing pokies again, and I found her car parked in the parking lot in front of a local club. I walked in and saw her playing the pokies. I asked her about it later that day and she tried to deny everything, was hostile and threw wild accusations back at me, and then threatened to belt me up (she phy…
2016	Gambling Help Online Community Forum	Wife goes underground to keep playing Pokies	https://forum.gamblinghelponline.org.au/viewtopic.php?f=14&t=1138	Forum	Australia	Some time ago, things just weren't adding up with her activities around home. I suspected she was playing pokies again, and I found her car parked in the parking lot in front of a local club. I walked in and saw her playing the pokies. I asked her about it later that day and she tried to deny everything, was hostile and threw wild accusations back at me, and then threatened to belt me up (she phy…
2016	Gambling Help Online Community Forum	Wife goes underground to keep playing Pokies	https://forum.gamblinghelponline.org.au/viewtopic.php?f=14&t=1138	Forum	Australia	I hated doing it, but I threw a GPS tracker on the car to see where she is going. I found my car parked at the back of some rough club that I am sure she thought I would never visit or see. The car was idling there for over an hour. The only thing in that place are pokies. After spotting the car in there I turned around and walked away. What I learnt later though, which makes me feel sick, was th…
2016	Gambling Help Online Community Forum	Wife goes underground to keep playing Pokies	https://forum.gamblinghelponline.org.au/viewtopic.php?f=14&t=1138	Forum	Australia	I feel in a dilemma now. I want to confront her on this, also for the sake of our children, but can't feel I can let her know that I used a GPS on her car. I am deeply stressed and anxious by what I found out
2016	Gambling Help Online Community Forum	Wife goes underground to keep playing Pokies	https://forum.gamblinghelponline.org.au/viewtopic.php?f=14&t=1138	Forum	Australia	When I asked her about her day after getting home from work, and also asked how she is going with managing her gambling urges (which we agreed to discuss openly) she turned the conversation around saying I was "Accusing her of leaving the kids in the car, playing pokies" and "How could I be so disrespectful and uncaring of her, when she is so busy looking after the family just before Christmas". …
2016	Gambling Help Online Community Forum	Wife goes underground to keep playing Pokies	https://forum.gamblinghelponline.org.au/viewtopic.php?f=14&t=1138	Forum	Australia	I understand the addiction and it can be hard to break but I dont understand how anyone could leave kids in the car to play..she needs help and so do you..try and get some counselling to see how you can help her .she has to want to stop but needs to know how serious her addiction has become.. dont give her any more money..
2017	Gambling Help Online Community Forum	Wife goes underground to keep playing Pokies	https://forum.gamblinghelponline.org.au/viewtopic.php?f=14&t=1138	Forum	Australia	Your'e in such a difficult position & need professional help in dealing with this. As your children are involved they need to be the priority. If she feels that leaving is her only answer at present., then let her go, ( with an understanding that you will support her recovery from a gambling addiction , but you will no longer support the gambling and have the children be involved whether by them …
2016	Gambling Help Online Community Forum	Wife goes underground to keep playing Pokies	https://forum.gamblinghelponline.org.au/viewtopic.php?f=14&t=1138	Forum	Australia	I understand the addiction and it can be hard to break but I dont understand how anyone could leave kids in the car to play..she needs help and so do you..try and get some counselling to see how you can help her .she has to want to stop but needs to know how serious her addiction has become.. dont give her any more money..
2016	Gambling Help Online Community Forum	Wife goes underground to keep playing Pokies	https://forum.gamblinghelponline.org.au/viewtopic.php?f=14&t=1138	Forum	Australia	I'm Noah, one of the facilitators here... sounds like a very difficult time for you and your wife. If you would like to speak to a counsellor to help you navigate this situation, please do not hesitate to contact Gamblers Helpline on 1800 858 858
2017	Gambling Help Online Community Forum	Wife goes underground to keep playing Pokies	https://forum.gamblinghelponline.org.au/viewtopic.php?f=14&t=1138	Forum	Australia	I felt bad for doing it, but started trying to find out where she was gambling or where she was going. After a couple of days I worked it out and found her gambling at a local hotel's Pokie lounge. I saw her in there but felt sick and did not want a confrontation at the hotel and left. I then waited in the carpark by her car, contemplating what to do, when she saw me. An awkward moment in the car…
2017	Gambling Help Online Community Forum	Wife goes underground to keep playing Pokies	https://forum.gamblinghelponline.org.au/viewtopic.php?f=14&t=1138	Forum	Australia	Your'e in such a difficult position & need professional help in dealing with this. As your children are involved they need to be the priority. If she feels that leaving is her only answer at present., then let her go, ( with an understanding that you will support her recovery from a gambling addiction , but you will no longer support the gambling and have the children be involved whether by them …
2017	Gambling Help Online Community Forum	Wife goes underground to keep playing Pokies	https://forum.gamblinghelponline.org.au/viewtopic.php?f=14&t=1138	Forum	Australia	Your'e in such a difficult position & need professional help in dealing with this. As your children are involved they need to be the priority. If she feels that leaving is her only answer at present., then let her go, ( with an understanding that you will support her recovery from a gambling addiction , but you will no longer support the gambling and have the children be involved whether by them …
2017	Gambling Help Online Community Forum	Wife goes underground to keep playing Pokies	https://forum.gamblinghelponline.org.au/viewtopic.php?f=14&t=1138	Forum	Australia	I really feel for you but I agree that the childrens welfare comes first..I think once your wife appreciates that you are only trying to help her you might be able to work through her problems..I would certainly seek professional advice but I personally would not finance her ..dont be drawn into the web of deceit we gamblers spin..remain firm but understanding. do you have family you could go to …
2017	Gambling Help Online Community Forum	Wife goes underground to keep playing Pokies	https://forum.gamblinghelponline.org.au/viewtopic.php?f=14&t=1138	Forum	Australia	You must feel like you are walking on egg shells all the time, perhaps if you write her aletter offering to help get her life on track & give her your understanding that the continued gambling is an addiction/disease and that you know that's not who she really is ,maybe she will take up your offer of help & support rather than let this horrible addiction tear your family apart.. If you are prepar…
2017	Gambling Help Online Community Forum	Wife goes underground to keep playing Pokies	https://forum.gamblinghelponline.org.au/viewtopic.php?f=14&t=1138	Forum	Australia	Have a chat with your doctor and tell him/her of your concerns for your wife ( in regards to where her head is at ) if you would like to pm me please do .
2017	Gambling Help Online Community Forum	Wife goes underground to keep playing Pokies	https://forum.gamblinghelponline.org.au/viewtopic.php?f=14&t=1138	Forum	Australia	I really feel for you but I agree that the childrens welfare comes first..I think once your wife appreciates that you are only trying to help her you might be able to work through her problems..I would certainly seek professional advice but I personally would not finance her ..dont be drawn into the web of deceit we gamblers spin..remain firm but understanding.do you have family you could go to f…
2017	Gambling Help Online Community Forum	Wife goes underground to keep playing Pokies	https://forum.gamblinghelponline.org.au/viewtopic.php?f=14&t=1138	Forum	Australia	I really feel for you but I agree that the childrens welfare comes first..I think once your wife appreciates that you are only trying to help her you might be able to work through her problems..I would certainly seek professional advice but I personally would not finance her ..dont be drawn into the web of deceit we gamblers spin..remain firm but understanding.do you have family you could go to f…
2017	Gambling Help Online Community Forum	Wife goes underground to keep playing Pokies	https://forum.gamblinghelponline.org.au/viewtopic.php?f=14&t=1138	Forum	Australia	I really feel for you but I agree that the childrens welfare comes first..I think once your wife appreciates that you are only trying to help her you might be able to work through her problems..I would certainly seek professional advice but I personally would not finance her ..dont be drawn into the web of deceit we gamblers spin..remain firm but understanding. do you have family you could go to …
2017	Gambling Help Online Community Forum	Wife goes underground to keep playing Pokies	https://forum.gamblinghelponline.org.au/viewtopic.php?f=14&t=1138	Forum	Australia	Pamela and Annnie make valid points I think and I agree that being supportive of recovery is important, but ensure that there are boundaries like the others have mentioned - your priority is yourself and ensuring that you have support, and then your kids. I guess there is a bit of concern when you mentioned she has assaulted your previously and the 'walking on eggshells'. Combined with the threat…
2017	Gambling Help Online Community Forum	Wife goes underground to keep playing Pokies	https://forum.gamblinghelponline.org.au/viewtopic.php?f=14&t=1138	Forum	Australia	Pamela and Annnie make valid points I think and I agree that being supportive of recovery is important, but ensure that there are boundaries like the others have mentioned - your priority is yourself and ensuring that you have support, and then your kids. I guess there is a bit of concern when you mentioned she has assaulted your previously and the 'walking on eggshells'. Combined with the threat…
2017	Gambling Help Online Community Forum	Wife goes underground to keep playing Pokies	https://forum.gamblinghelponline.org.au/viewtopic.php?f=14&t=1138	Forum	Australia	Pamela and Annnie make valid points I think and I agree that being supportive of recovery is important, but ensure that there are boundaries like the others have mentioned - your priority is yourself and ensuring that you have support, and then your kids. I guess there is a bit of concern when you mentioned she has assaulted your previously and the 'walking on eggshells'. Combined with the threat…
2017	Gambling Help Online Community Forum	Wife goes underground to keep playing Pokies	https://forum.gamblinghelponline.org.au/viewtopic.php?f=14&t=1138	Forum	Australia	Pamela and Annnie make valid points I think and I agree that being supportive of recovery is important, but ensure that there are boundaries like the others have mentioned - your priority is yourself and ensuring that you have support, and then your kids. I guess there is a bit of concern when you mentioned she has assaulted your previously and the 'walking on eggshells'. Combined with the threat…
2017	Gambling Help Online Community Forum	Wife goes underground to keep playing Pokies	https://forum.gamblinghelponline.org.au/viewtopic.php?f=14&t=1138	Forum	Australia	Given the circumstances, you (and possibly the children) are eligible for GamblingCounselling which is covered by the Government because it is an 'affected other'. If you call Gamblers Help, and give them your postcode, they will find the funded Gambling Counsellors around you. If you are worries about finances and the fallout of what may happen, also ask them for the contact number for a Financi…
2017	Gambling Help Online Community Forum	Wife goes underground to keep playing Pokies	https://forum.gamblinghelponline.org.au/viewtopic.php?f=14&t=1138	Forum	Australia	Even though you have been going through absolute hell, be kind to her and yourself. As the letter seemed to have an effect, continue with written words , nice words of love and hopes for the future . Maybe the odd bunch of flowers or a massage voucher ?? Take it slow you need to look after yourself too.
2017	Gambling Help Online Community Forum	Wife goes underground to keep playing Pokies	https://forum.gamblinghelponline.org.au/viewtopic.php?f=14&t=1138	Forum	Australia	Even though you have been going through absolute hell, be kind to her and yourself. As the letter seemed to have an effect, continue with written words , nice words of love and hopes for the future . Maybe the odd bunch of flowers or a massage voucher ?? Take it slow you need to look after yourself too.
2017	Gambling Help Online Community Forum	Wife goes underground to keep playing Pokies	https://forum.gamblinghelponline.org.au/viewtopic.php?f=14&t=1138	Forum	Australia	Even though you have been going through absolute hell, be kind to her and yourself. As the letter seemed to have an effect, continue with written words , nice words of love and hopes for the future . Maybe the odd bunch of flowers or a massage voucher ?? Take it slow you need to look after yourself too.
2017	Gambling Help Online Community Forum	Wife goes underground to keep playing Pokies	https://forum.gamblinghelponline.org.au/viewtopic.php?f=14&t=1138	Forum	Australia	When things got too hard to take and I was concerned about an verbal or physical abuse in front of the kids, I departed the house to avoid verbal confrontation only to receive phonecalls and text messages telling me I am weak, gutless and not supporting her.... always 'running away from my problems'.
2017	Gambling Help Online Community Forum	Wife goes underground to keep playing Pokies	https://forum.gamblinghelponline.org.au/viewtopic.php?f=14&t=1138	Forum	Australia	I have been sleeping in my office at work on the floor, in my car in a carpark and am exhausted. I want her to leave but she threatens to extort me for money, take away the kids and get thugs to harrass me. I am exhausted and pretty well at wits end. I wish she could just see the damage, stop attacking and manipulating those trying to help her (including her counsellor).
2017	Gambling Help Online Community Forum	Wife goes underground to keep playing Pokies	https://forum.gamblinghelponline.org.au/viewtopic.php?f=14&t=1138	Forum	Australia	Even though you have been going through absolute hell, be kind to her and yourself. As the letter seemed to have an effect, continue with written words , nice words of love and hopes for the future . Maybe the odd bunch of flowers or a massage voucher ?? Take it slow you need to look after yourself too.
2017	Gambling Help Online Community Forum	Wife goes underground to keep playing Pokies	https://forum.gamblinghelponline.org.au/viewtopic.php?f=14&t=1138	Forum	Australia	Today you regained some control, stay focussed , on guard , keep the boundaries in place & take control of the finances until later..( organise a card with no cash withdrawals ) Make gambling a non negotiable. Hoping over time things work out well for your family .Hang in there you are doing a great job , many others have just walked away.
2017	Gambling Help Online Community Forum	Wife goes underground to keep playing Pokies	https://forum.gamblinghelponline.org.au/viewtopic.php?f=14&t=1138	Forum	Australia	Today you regained some control, stay focussed , on guard , keep the boundaries in place & take control of the finances until later..( organise a card with no cash withdrawals ) Make gambling a non negotiable. Hoping over time things work out well for your family .Hang in there you are doing a great job , many others have just walked away.
2017	Gambling Help Online Community Forum	Wife goes underground to keep playing Pokies	https://forum.gamblinghelponline.org.au/viewtopic.php?f=14&t=1138	Forum	Australia	Today you regained some control, stay focussed , on guard , keep the boundaries in place & take control of the finances until later..( organise a card with no cash withdrawals ) Make gambling a non negotiable. Hoping over time things work out well for your family .Hang in there you are doing a great job , many others have just walked away.
2017	Gambling Help Online Community Forum	Wife goes underground to keep playing Pokies	https://forum.gamblinghelponline.org.au/viewtopic.php?f=14&t=1138	Forum	Australia	Today you regained some control, stay focussed , on guard , keep the boundaries in place & take control of the finances until later..( organise a card with no cash withdrawals ) Make gambling a non negotiable. Hoping over time things work out well for your family .Hang in there you are doing a great job , many others have just walked away.
2017	Gambling Help Online Community Forum	Wife goes underground to keep playing Pokies	https://forum.gamblinghelponline.org.au/viewtopic.php?f=14&t=1138	Forum	Australia	I have been sleeping in my office at work on the floor, in my car in a carpark and am exhausted. I want her to leave but she threatens to extort me for money, take away the kids and get thugs to harrass me. I am exhausted and pretty well at wits end. I wish she could just see the damage, stop attacking and manipulating those trying to help her (including her counsellor).
2017	Gambling Help Online Community Forum	Wife goes underground to keep playing Pokies	https://forum.gamblinghelponline.org.au/viewtopic.php?f=14&t=1138	Forum	Australia	I have been sleeping in my office at work on the floor, in my car in a carpark and am exhausted. I want her to leave but she threatens to extort me for money, take away the kids and get thugs to harrass me. I am exhausted and pretty well at wits end. I wish she could just see the damage, stop attacking and manipulating those trying to help her (including her counsellor).
2017	Gamtalk	How to help my sister	https://www.gamtalk.org/topic/how-to-help-my-sister/	Forum	Canada	The later years of my gambling my mom offered to pay for rehab and lectured me how i was sick and that gambling was an illness and i needed help.
2017	Gamtalk	How to help my sister	https://www.gamtalk.org/topic/how-to-help-my-sister/	Forum	Canada	They did eventually start comming over but still little visits but at least he would talk to me,but the rush to leave i found out after his death was they both needed to get to the casino. She has told me little bits here and there, like when we are in the car together, shw qould tell me how much they actually gamble.
2017	Gamtalk	Concerned for Boyfriend- avid gambler	https://dev.gamtalk.org/topic/concerned-for-boyfriend-avid-gambler/	forum	Canada	I hate to say it but you may have to leave this relationship if things get worse, for your own sanity. You can explain to him how his gambling is affecting your relationship and mention specifically how. Keep it on yourself and explaint hat YOU will only take so much pain, drama, fear before YOU have to leave. Ask but Don’t pressure him to stop or get help but do set the boundaries for yourself a…
2017	Gamtalk	How to help my sister	https://www.gamtalk.org/topic/how-to-help-my-sister/	Forum	Canada	I dont see any hope for my mom ,or my sister who is even worse then her.she goes daily to the casino.i cant help her either.
2017	Gamtalk	How to help my sister	https://www.gamtalk.org/topic/how-to-help-my-sister/	Forum	Canada	I wish I could help her & make her understand gambling isn’t worth what it does to you or your family. It even as hurt & upset as I was, it didn’t resonate with her that she should look at herself.
2017	Gamtalk	Concerned for Boyfriend- avid gambler	https://dev.gamtalk.org/topic/concerned-for-boyfriend-avid-gambler/	forum	Canada	I’m a newbie to this board. I registered here in hopes that I would have a group of people to confide in about problems I’m having with my partner over gambling. I am also seeking support and advice.
2017	Gamtalk	Concerned for Boyfriend- avid gambler	https://dev.gamtalk.org/topic/concerned-for-boyfriend-avid-gambler/	forum	Canada	Whether we’re the cg or the partner we both need the support of those of whom faced the evils of what we’re trying to live with. We become “co dependant” and will feed off of one another, usually slowly and innocently but when it gets to be over whelming then either total destruction or an opportunity to get real will occur. We need to change how we live and think, and GA will show you how to do …
2017	Gamtalk	Concerned for Boyfriend- avid gambler	https://dev.gamtalk.org/topic/concerned-for-boyfriend-avid-gambler/	forum	Canada	Whether we’re the cg or the partner we both need the support of those of whom faced the evils of what we’re trying to live with. We become “co dependant” and will feed off of one another, usually slowly and innocently but when it gets to be over whelming then either total destruction or an opportunity to get real will occur. We need to change how we live and think, and GA will show you how to do …
2017	Gamtalk	Concerned for Boyfriend- avid gambler	https://dev.gamtalk.org/topic/concerned-for-boyfriend-avid-gambler/	forum	Canada	My advice is to not enable your partner by approving, forgiving or buying his bullshit. I can guarantee he is hiding stuff from you! I did! When my husband of many years threatened to divorce me and meant it I finally gave it a half hearted effort for 2 years. He was losing his patience with me but until I finally wanted recovery for myself I stuggled.
2017	Gamtalk	Concerned for Boyfriend- avid gambler	https://dev.gamtalk.org/topic/concerned-for-boyfriend-avid-gambler/	forum	Canada	My advice is to not enable your partner by approving, forgiving or buying his bullshit. I can guarantee he is hiding stuff from you! I did! When my husband of many years threatened to divorce me and meant it I finally gave it a half hearted effort for 2 years. He was losing his patience with me but until I finally wanted recovery for myself I stuggled.
2017	Gamtalk	Concerned for Boyfriend- avid gambler	https://dev.gamtalk.org/topic/concerned-for-boyfriend-avid-gambler/	forum	Canada	I hate to say it but you may have to leave this relationship if things get worse, for your own sanity. You can explain to him how his gambling is affecting your relationship and mention specifically how. Keep it on yourself and explaint hat YOU will only take so much pain, drama, fear before YOU have to leave. Ask but Don’t pressure him to stop or get help but do set the boundaries for yourself a…
2017	Gamtalk	Concerned for Boyfriend- avid gambler	https://dev.gamtalk.org/topic/concerned-for-boyfriend-avid-gambler/	forum	Canada	I hate to say it but you may have to leave this relationship if things get worse, for your own sanity. You can explain to him how his gambling is affecting your relationship and mention specifically how. Keep it on yourself and explaint hat YOU will only take so much pain, drama, fear before YOU have to leave. Ask but Don’t pressure him to stop or get help but do set the boundaries for yourself a…
2017	Gamtalk	Concerned for Boyfriend- avid gambler	https://dev.gamtalk.org/topic/concerned-for-boyfriend-avid-gambler/	forum	Canada	I hate to say it but you may have to leave this relationship if things get worse, for your own sanity. You can explain to him how his gambling is affecting your relationship and mention specifically how. Keep it on yourself and explaint hat YOU will only take so much pain, drama, fear before YOU have to leave. Ask but Don’t pressure him to stop or get help but do set the boundaries for yourself a…
2017	Gamtalk	My Wife Is A Gambling Addict and I feel Helpless!	https://dev.gamtalk.org/topic/my-wife-is-a-gambling-addict-and-i-feel-helpless/	forum	Canada	I hear your pain. Suggest you see if there are Gam Anon meetings in your area and suggest if she is ready you will go to a few GA meetings with her until she is comfortable going on her but sadly all you can do is suggest and if she says no find some help for yourself.
2017	Gamtalk	My Wife Is A Gambling Addict and I feel Helpless!	https://dev.gamtalk.org/topic/my-wife-is-a-gambling-addict-and-i-feel-helpless/	Forum	Canada	Have included a couple of links to help you understand her illness and for you to find support. And if you find a meeting and they give you literature I would leave it lying around the house where she can see and know you are getting help even if she isn’t. And never she may realize how serious her addiction is and how it is effecting loved ones. And if you have any questions or just need to shar…
2017	Gamtalk	My Wife Is A Gambling Addict and I feel Helpless!	https://dev.gamtalk.org/topic/my-wife-is-a-gambling-addict-and-i-feel-helpless/	Forum	Canada	Went to one “open” meeting nearby, but it was all GA folks–no spouses, etc. There are very few actual Gam-Anon meetings in my area–and they’re far away, held at times when I’m never away from home…so I’ll have to lie (which I HATE doing) when my wife asks where I’ve been. As for my wife–she’s the kind of person who NEVER admits she’s wrong or needs help. She also refuses to talk about her feeling…
2017	Gamtalk	My Wife Is A Gambling Addict and I feel Helpless!	https://dev.gamtalk.org/topic/my-wife-is-a-gambling-addict-and-i-feel-helpless/	Forum	Canada	I hear you on the informal prayer. Prayer is powerful esp. when in gratitude. I discover this over and over. Then there is that serenity prayer which can be applied to just about anything. Great that you are reaching out .
2017	Gamtalk	Spouse of a gambler	https://www.gamtalk.org/topic/spouse-of-a-gambler/	Forum	Canada	I am trying to navigate this on my own and figure out how to live with him. I go back and forth about leaving him because it is so difficult to be spoken down to and made to feel guilty every time I won’t give him money. However, I understand it is a disease and it is not a true picture of himself
2017	Gamtalk	Spouse of a gambler	https://www.gamtalk.org/topic/spouse-of-a-gambler/	Forum	Canada	Brave of you both to be trying to find help for your partners and offering to support each other. Hope you keep posting here as hearing from loved ones effected by this illness helps us CGs understand how we are / have hurt our loved ones, Have included a link to Gam Anon which is a 12 Step Recovery program for family and friends of the CG. Even if there are no meetings in your area lots of great…
2017	Gamtalk	Spouse of a gambler	https://www.gamtalk.org/topic/spouse-of-a-gambler/	Forum	Canada	I completely agree it is nice to feel you are not alone. I am already talking to a therapist but do not worry. I did not start going just for this. The biggest problem I am having with my spouse it that things seem to Be getting worse. He has become nasty when I do not put money in his gambling account.
2017	Gamtalk	Spouse of a gambler	https://www.gamtalk.org/topic/spouse-of-a-gambler/	Forum	Canada	I’m not sure but it doesn’t sound like he believes this is a problem. He might even think it’s normal. Do you provide the income or both of you? If only you do I would suggest to not enable by adding to the gambling account anymore.
2017	Gamtalk	Spouse of a gambler	https://www.gamtalk.org/topic/spouse-of-a-gambler/	Forum	Canada	I pay most of the bills. He is responsible for the rent but he is very inconsistent. In fact, he came home from work last night and told me he got fired I stopped using my money in his account. If he comes home with a little cash tip then he would put it in the account. When I tell him no he gets very vulgar and says awful things to me. I am still sticking to my guns about not putting any of my m…
2017	Gambling Therapy UK	Acceptin this isn't going away, working on myself now	https://www.gamblingtherapy.org/en/accepting-isnt-going-away-working-myself-now	Forum	UK	Eventually I regained enough composure to walk away. I had to get out of that situation and go anywhere. I wanted desperately to phone a friend to come get me, but I couldn't stand the thought of having to explain why I was in tears and everything else.
2017	Gamtalk	Spouse of a gambler	https://www.gamtalk.org/topic/spouse-of-a-gambler/	Forum	Canada	Due to this relocation I left my job knowing that we would be relying on his income soley or at least until i can find work. Initially it was working ok, i would tell him what bills were coming and what we needed to cover and he would make the regualar deposits into the checking account. Then it stopped. A few weeks went by and he wasnt deposting the money. I also noticed he was making withdrawls…
2017	Gamtalk	Spouse of a gambler	https://www.gamtalk.org/topic/spouse-of-a-gambler/	Forum	Canada	After some digging, I did find out that he was pawning things and that he emptied the kids Christmas cards of cash before I ever seen them. I feel that this was a low point and once he knew that I knew, he told me about the gambling problem.
2017	Gamtalk	Spouse of a gambler	https://www.gamtalk.org/topic/spouse-of-a-gambler/	Forum	Canada	After some digging, I did find out that he was pawning things and that he emptied the kids Christmas cards of cash before I ever seen them. I feel that this was a low point and once he knew that I knew, he told me about the gambling problem.
2017	Gambling Therapy UK	Acceptin this isn't going away, working on myself now	https://www.gamblingtherapy.org/en/accepting-isnt-going-away-working-myself-now	Forum	UK	You see, early on I recognised his general terribleness with money, and I got him to agree to put me incharge of all the finances. He's pretty much been "on allowance" throughout our entire relationship together.
2017	Gambling Therapy UK	Acceptin this isn't going away, working on myself now	https://www.gamblingtherapy.org/en/accepting-isnt-going-away-working-myself-now	Forum	UK	Before the gambling became a problem, he had access to a LOC and did max that out a couple times to the combined tune of about $60,000. That was the wake-up call for me to take away his access to credit accounts and make his credit cards have no cash advances, but then he found an unscrupulous bar that would give him cash on his credit card as a regular sales transaction, knowing full well he was…
2017	Gambling Therapy UK	Acceptin this isn't going away, working on myself now	https://www.gamblingtherapy.org/en/accepting-isnt-going-away-working-myself-now	Forum	UK	Before the gambling became a problem, he had access to a LOC and did max that out a couple times to the combined tune of about 60,000. That was the wake-up call for me to take away his access to credit accounts and make his credit cards have no cash advances, but then he found an unscrupulous bar that would give him cash on his credit card as a regular sales transaction, knowing full well he was …
2017	Gambling Therapy UK	Acceptin this isn't going away, working on myself now	https://www.gamblingtherapy.org/en/accepting-isnt-going-away-working-myself-now	Forum	UK	He begged and begged me to let him go. I only relented when he agreed to a $500 trip allowance with no credit card whatsoever, and the understanding that if he spent it, tough poop.
2017	Gambling Therapy UK	Acceptin this isn't going away, working on myself now	https://www.gamblingtherapy.org/en/accepting-isnt-going-away-working-myself-now	Forum	UK	He called me two days in to ask for more money, said he'd lost it all the first night. He even spent the extra money I'd allowed him for Christmas shopping. But I stuck to my guns and he had the crappiest cruise ever.
2017	Gambling Therapy UK	Acceptin this isn't going away, working on myself now	https://www.gamblingtherapy.org/en/accepting-isnt-going-away-working-myself-now	Forum	UK	Eventually I regained enough composure to walk away. I had to get out of that situation and go anywhere. I wanted desperately to phone a friend to come get me, but I couldn't stand the thought of having to explain why I was in tears and everything else.
2017	Gambling Therapy UK	Acceptin this isn't going away, working on myself now	https://www.gamblingtherapy.org/en/accepting-isnt-going-away-working-myself-now	Forum	UK	I've told him that I can't do this anymore, and that if I'm going to stay another day, he needs to start making changes. He agreed to call his old gambling counsellor first thing Monday morning, which he did.
2017	Gambling Therapy UK	Acceptin this isn't going away, working on myself now	https://www.gamblingtherapy.org/en/accepting-isnt-going-away-working-myself-now	Forum	UK	I've told him that I can't do this anymore, and that if I'm going to stay another day, he needs to start making changes. He agreed to call his old gambling counsellor first thing Monday morning, which he did.
2017	Gambling Therapy UK	Acceptin this isn't going away, working on myself now	https://www.gamblingtherapy.org/en/accepting-isnt-going-away-working-myself-now	Forum	UK	My counsellor spoke about boundaries and consequences........First strike, I go to my mom's for 2 weeks with no communication for the first three days.
2017	Gambling Therapy UK	Acceptin this isn't going away, working on myself now	https://www.gamblingtherapy.org/en/accepting-isnt-going-away-working-myself-now	Forum	UK	My counsellor spoke about boundaries and consequences..........second strike, I rent my friend's spare room for a month, taking my cat too, and dissolve all the joint accounts (direct depositing his pay cheque to an account in my name only).
2017	Gambling Therapy UK	Acceptin this isn't going away, working on myself now	https://www.gamblingtherapy.org/en/accepting-isnt-going-away-working-myself-now	Forum	UK	My counsellor spoke about boundaries and consequences..........second strike, I rent my friend's spare room for a month, taking my cat too, and dissolve all the joint accounts (direct depositing his pay cheque to an account in my name only).
2017	Gambling Therapy UK	Acceptin this isn't going away, working on myself now	https://www.gamblingtherapy.org/en/accepting-isnt-going-away-working-myself-now	Forum	UK	My counsellor spoke about boundaries and consequences.........three strikes, I move to Newfoundland with a good friend of mine and start divorce proceedings.
2017	Gambling Therapy UK	Acceptin this isn't going away, working on myself now	https://www.gamblingtherapy.org/en/accepting-isnt-going-away-working-myself-now	Forum	UK	I feel like spelling out the terms of the divorce in black-and-white right now might be good, too. He needs to realise that this is something I'm really giving a lot of thought to, not just an empty amorphous threat.
2017	Gambling Therapy UK	Acceptin this isn't going away, working on myself now	https://www.gamblingtherapy.org/en/accepting-isnt-going-away-working-myself-now	Forum	UK	Today I'm starting to come to terms with the fact that I will never, ever, ever, ever, ever, ever (x1000 more "evers") be able to leave any money with him or credit cards without him gambling it away.
2017	Gambling Therapy UK	Acceptin this isn't going away, working on myself now	https://www.gamblingtherapy.org/en/accepting-isnt-going-away-working-myself-now	Forum	UK	It's more and more clear to me that my idea to go to my mom's is born more out of punishment and forcing his rock bottom than taking care of myself, since at home is the place I want to be
2017	Gambling Therapy UK	Acceptin this isn't going away, working on myself now	https://www.gamblingtherapy.org/en/accepting-isnt-going-away-working-myself-now	Forum	UK	It's more and more clear to me that my idea to go to my mom's is born more out of punishment and forcing his rock bottom than taking care of myself, since at home is the place I want to be
2017	Gambling Therapy UK	Acceptin this isn't going away, working on myself now	https://www.gamblingtherapy.org/en/accepting-isnt-going-away-working-myself-now	Forum	UK	It's more and more clear to me that my idea to go to my mom's is born more out of punishment and forcing his rock bottom than taking care of myself, since at home is the place I want to be
2017	Gambling Therapy UK	Acceptin this isn't going away, working on myself now	https://www.gamblingtherapy.org/en/accepting-isnt-going-away-working-myself-now	Forum	UK	.......... of having the savings on hand to cover his losses, and that even though his credit rating is much better now than when we met, he can only access so much credit at once
2017	Gambling Therapy UK	Acceptin this isn't going away, working on myself now	https://www.gamblingtherapy.org/en/accepting-isnt-going-away-working-myself-now	Forum	UK	But if it came to it, I -would- be willing to get a legal divorce and separate our finances, still having his pay direct deposited into my account.
2017	Gambling Therapy UK	Acceptin this isn't going away, working on myself now	https://www.gamblingtherapy.org/en/accepting-isnt-going-away-working-myself-now	Forum	UK	But if it came to it, I -would- be willing to get a legal divorce and separate our finances, still having his pay direct deposited into my account.
2017	Gambling Therapy UK	Acceptin this isn't going away, working on myself now	https://www.gamblingtherapy.org/en/accepting-isnt-going-away-working-myself-now	Forum	UK	But that's why he thought he could control his gambling, because he was controlling his drinking. I might have clued in to extent of the gambling problem then, when I pointed out that first he'd quit drinking for a few years and get therapy before he'd been able to do it under control, and suggested maybe he needed to quit gambling for a few years and get therapy before the same can be true.
2017	Gambling Therapy UK	Acceptin this isn't going away, working on myself now	https://www.gamblingtherapy.org/en/accepting-isnt-going-away-working-myself-now	Forum	UK	Right now, I'm thinking a zero-tolerance policy on both is probably in order. The way I see it, the logic is simple enough: either you can give something up or you can't. If you can, and the thing is hurting someone you love, then why keep doing it? If you can't, then you're addicted. If you're an addict, then you're either active or in recovery
2017	Gambling Therapy UK	Acceptin this isn't going away, working on myself now	https://www.gamblingtherapy.org/en/accepting-isnt-going-away-working-myself-now	Forum	UK	We watched a really good documentary, I highly recommend it. It's actually an episode of the Real Hustler series, where the guy tries to understand what separates him (a career poker player and hustler) from his dad (a gambling addict).
2017	Gambling Therapy UK	Acceptin this isn't going away, working on myself now	https://www.gamblingtherapy.org/en/accepting-isnt-going-away-working-myself-now	Forum	UK	BUT, just like I expect my mom to get treatment (continue seeing her psychiatrist, taking her medication, and doing the self-care required of her illness), I expect that of him as well. And so far he is. He met in person with a gambling addictions counsellor provided through the health region, and they're going to meet by phone regularly since he works on the road and can't make it in every week.
2017	Gambling Therapy UK	Acceptin this isn't going away, working on myself now	https://www.gamblingtherapy.org/en/accepting-isnt-going-away-working-myself-now	Forum	UK	I'm going to talk to him about that again, specifically to say that if he ever goes behind my back and gets credit again, THEN I'd want to put the properties in my name so they can't take them.
2017	Gambling Therapy UK	Acceptin this isn't going away, working on myself now	https://www.gamblingtherapy.org/en/accepting-isnt-going-away-working-myself-now	Forum	UK	I'm going to talk to him about that again, specifically to say that if he ever goes behind my back and gets credit again, THEN I'd want to put the properties in my name so they can't take them.
2017	Gambling Therapy UK	Acceptin this isn't going away, working on myself now	https://www.gamblingtherapy.org/en/accepting-isnt-going-away-working-myself-now	Forum	UK	Right now, I'm learning how to make web pages and trying to start a business with that, but it's slow-going and not currently profitable. He's the only one working, and while that never bothered him before, his words and tone more recently indicate that he's feeling resentful about it.
2018	Gambling Therapy UK	A Distressed Son Looking for Help	https://www.gamblingtherapy.org/en/distressed-son-looking-help	Forum	UK	What I need to do is speak to a lawyer about the situation, and see what the best course of action should be. But before this is possible, she needs to talk about the whole situation.
2018	Gambling Therapy UK	A Distressed Son Looking for Help	https://www.gamblingtherapy.org/en/distressed-son-looking-help	Forum	UK	If I push past that she gets agitated and angry, starts muddying the topic, going on the offensive against me.
2018	Gambling Therapy UK	A Distressed Son Looking for Help	https://www.gamblingtherapy.org/en/distressed-son-looking-help	Forum	UK	The only person you can save is yourself and I think it would be really good if you could start by saving yourself from ever taking any blame for the addiction of another, even if it is only partly.
2018	Gambling Therapy UK	A Distressed Son Looking for Help	https://www.gamblingtherapy.org/en/distressed-son-looking-help	Forum	UK	The only person you can save is yourself and I think it would be really good if you could start by saving yourself from ever taking any blame for the addiction of another, even if it is only partly.
2018	Gambling Therapy UK	A Distressed Son Looking for Help	https://www.gamblingtherapy.org/en/distressed-son-looking-help	Forum	UK	It seems to me that it would be advisable for you to approach a lawyer or your mother will be responsible for losing far more than the house. Is your father still alive and trying to cope?
2018	Gambling Therapy UK	A Distressed Son Looking for Help	https://www.gamblingtherapy.org/en/distressed-son-looking-help	Forum	UK	I liken her addiction to having a beast in the corner of the room that stays quiet as long as it doesn’t feel threatened. When you push past it, the addiction gets agitated and angry and starts muddying the topic, going on the offensive to put blame on those who care which in your mother’s case this is ‘you’.
2018	Gambling Therapy UK	A Distressed Son Looking for Help	https://www.gamblingtherapy.org/en/distressed-son-looking-help	Forum	UK	I think for you to come to grips with your sad situation it will be necessary for you to put yourself first, to live the life that you deserve, the life your mother gave you 20 years ago.
2018	Gambling Therapy UK	A Distressed Son Looking for Help	https://www.gamblingtherapy.org/en/distressed-son-looking-help	Forum	UK	Maybe you could download the 20-questions from the Gamblers Anonymous web site and give them to her. Maybe she thinks that her addiction is unique to her and that nobody can understand her – hopefully the 20-question will help her realise she is far from alone but that there is good support for her ‘if she wants it ’I’m sorry to say that if she doesn’t want it, and many compulsive
2018	Gambling Therapy UK	A Distressed Son Looking for Help	https://www.gamblingtherapy.org/en/distressed-son-looking-help	Forum	UK	I take it that the house she is in danger of losing is your family home and that you and your siblings are watching your inheritance being thrown away on a senseless addiction. If this is so, suggest that a lawyer is the right way forward to protect you.
2018	Gambling Therapy UK	A Distressed Son Looking for Help	https://www.gamblingtherapy.org/en/distressed-son-looking-help	Forum	UK	I've gobbled up whatever experiences I can find and relate to online - I feel lighter just knowing others like you have gone through similar experiences - and I can better understand how to move forward.
2018	Gambling Therapy UK	A Distressed Son Looking for Help	https://www.gamblingtherapy.org/en/distressed-son-looking-help	Forum	UK	Yes I'm currently looking for lawyers to talk to - it's my next best move and hopefully there will be more options a_x0002__x0005_er that.
2018	Gambling Therapy UK	A Distressed Son Looking for Help	https://www.gamblingtherapy.org/en/distressed-son-looking-help	Forum	UK	My poor father is working tirelessly to pay off the interests on the debt, but he'slargely in the dark. My mother and father's relationship has largely soured, and for good reason. All his earnings go towards the debt. But oentimes aer a hard day of labour he returns to home to a missing dinner. And his body is full of aches and pains, which is so so terrible. I'm motivated so much by this man, I…
2018	Gambling Therapy UK	A Distressed Son Looking for Help	https://www.gamblingtherapy.org/en/distressed-son-looking-help	Forum	UK	Moments ago I had to break the news to him about having to sell the house - it took me twenty minutes to call him over, all the while I was googling "How to break bad news," and finding advice from Doctors. He took it far better than Icould've imagined, and we had a good discussion about responsibility and morals.
2018	Gambling Therapy UK	A Distressed Son Looking for Help	https://www.gamblingtherapy.org/en/distressed-son-looking-help	Forum	UK	Moments ago I had to break the news to him about having to sell the house - it took me twenty minutes to call him over, all the while I was googling "How to break bad news," and finding advice from Doctors. He took it far better than I could've imagined, and we had a good discussion about responsibility and morals.
2018	Gambling Therapy UK	A Distressed Son Looking for Help	https://www.gamblingtherapy.org/en/distressed-son-looking-help	Forum	UK	Moments ago I had to break the news to him about having to sell the house - it took me twenty minutes to call him over, all the while I was googling "How tobreak bad news," and finding advice from Doctors. He took it far better than I could've imagined, and we had a good discussion about responsibility and morals.
2018	Gambling Therapy UK	A Distressed Son Looking for Help	https://www.gamblingtherapy.org/en/distressed-son-looking-help	Forum	UK	I've read your comment about the "beast in the corner" idea, and I think you've nailed it precisely. When we try to talk, I'm on the lookout for a point where it's like she becomes possessed by something - the look in her eye changes and she tries to attack me. And if I'm calm and try to remain on the subject, she hurries
2018	Gambling Therapy UK	A Distressed Son Looking for Help	https://www.gamblingtherapy.org/en/distressed-son-looking-help	Forum	UK	I will take your words to heart regarding a CG watching his loved ones suffer Perhaps I'm forgetting that at the heart of it, this is an addiction issue. Like a junkie who would trade everything away for the next hit
2018	Gambling Therapy UK	A Distressed Son Looking for Help	https://www.gamblingtherapy.org/en/distressed-son-looking-help	Forum	UK	Does picking up new activities help CGs recover? I know that's further down the road but perhaps I can start thinking of hobbies that may help her, but that'll come aer the home trouble is dealt with.
2018	Gambling Therapy UK	A Distressed Son Looking for Help	https://www.gamblingtherapy.org/en/distressed-son-looking-help	Forum	UK	reason why I'm deep into trying to fix this is I see my father being harmed in the process. She has dragged him down to the bottom. I can't leave him there. But I will so careful not to tie myself to her so that I will be drowned too.
2018	Gambling Therapy UK	A Distressed Son Looking for Help	https://www.gamblingtherapy.org/en/distressed-son-looking-help	Forum	UK	I definitely will take a look into the 20 questions and the Gamblers anonymous resources.
2018	Gambling Therapy UK	A Distressed Son Looking for Help	https://www.gamblingtherapy.org/en/distressed-son-looking-help	Forum	UK	To live a gamble free life it will be important for your mother to accept responsibility for her behaviour and its consequences but every time her gambling debts are wiped out she will see it as the opportunity to gamble furth
2018	Gambling Therapy UK	A Distressed Son Looking for Help	https://www.gamblingtherapy.org/en/distressed-son-looking-help	Forum	UK	To live a gamble free life it will be important for your mother to accept responsibility for her behaviour and its consequences but every time her gambling debts are wiped out she will see it as the opportunity to gamble furth
2018	Gambling Therapy UK	Advice and guidance needed please	https://www.gamblingtherapy.org/en/advice-and-guidance-needed-please-7	Forum	UK	Take time every day to engage in hobbies, interests, friends, family, things that do not include gambling thoughts of any kind
2018	Gambling Therapy UK	Advice and guidance needed please	https://www.gamblingtherapy.org/en/advice-and-guidance-needed-please-7	Forum	UK	I cannot tell you what to do because all decisions must be yours but if it was me I would avoid questioning him about his gambling at the moment because it seems he has accepted he has lost control and he therefore doesn’t need reminding what a mess he is in.
2018	Gambling Therapy UK	Advice and guidance needed please	https://www.gamblingtherapy.org/en/advice-and-guidance-needed-please-7	Forum	UK	Your son will be lacking self-confidence and self-esteem due to his addiction; he will have felt failure over and over so positive support is best, even if you don't feel positive
2018	Gambling Therapy UK	Against the odds	https://www.gamblingtherapy.org/en/against-odds	Forum	UK	I’m still waiting on some legal papers. Lawyers are sooooo slow. I’ve been getting all my $ protection in place.
2018	Gambling Therapy UK	Against the odds	https://www.gamblingtherapy.org/en/against-odds	Forum	UK	We both started individual counseling right away, something he always 100% refused in a past for any reason. He’s very remorseful. He’s accepted full responsibility, has never blamed me in any way, has gotten $ help and is on a budget to pay every penny back.
2018	Gambling Therapy UK	Against the odds	https://www.gamblingtherapy.org/en/against-odds	Forum	UK	Luckily we are both level headed enough not to fight, argue etc around her.She was of course picking up on the tension between us, the lack of affection, the added appointments... I worry so much about how this will affect her.
2018	Gambling Therapy UK	Against the odds	https://www.gamblingtherapy.org/en/against-odds	Forum	UK	feel like once all the papers are signed I’ll be ready to separate, even if only temporarily so I can clear my head.
2018	Gambling Therapy UK	Against the odds	https://www.gamblingtherapy.org/en/against-odds	Forum	UK	How can I tell if he will genuinely change ??? He’s made 1-2 comments that make me think he MIGHT be considering bringing up his childhood in therapy.
2018	Gambling Therapy UK	Against the odds	https://www.gamblingtherapy.org/en/against-odds	Forum	UK	I tell myself- one day at a time— enjoy his efforts while they last—-but I can’t for two minutes trust it will last.
2018	Gambling Therapy UK	Against the odds	https://www.gamblingtherapy.org/en/against-odds	Forum	UK	I told him, during a painful phone call, about support that I had only just heard about but he still insisted he was ok and not gambling. Two and a half hours later he called to say he had asked for that support and a couple of weeks later he went into rehab.
2018	Gambling Therapy UK	Against the odds	https://www.gamblingtherapy.org/en/against-odds	Forum	UK	I told him, during a painful phone call, about support that I had only just heard about but he still insisted he was ok and not gambling. Two and a half hours later he called to say he had asked for that support and a couple of weeks later he went into rehab.
2018	Gambling Therapy UK	Against the odds	https://www.gamblingtherapy.org/en/against-odds	Forum	UK	It is one day at a time, particularly in the early weeks and months and that applies to both of you. Communication is so important – talking about things that are not gambling related is wonderful
2018	Gambling Therapy UK	Against the odds	https://www.gamblingtherapy.org/en/against-odds	Forum	UK	It is one day at a time, particularly in the early weeks and months and that applies to both of you. Communication is so important – talking about things that are not gambling related is wonderful
2018	Gambling Therapy UK	Against the odds	https://www.gamblingtherapy.org/en/against-odds	Forum	UK	Mine is currently coping with me being loving but firm about not funding him anymore.
2019	Gambling Therapy UK	Am I right to suspect gambling ?	https://www.gamblingtherapy.org/en/am-i-right-suspect-gambling	Forum	UK	we had a huge chat about trust and getting out of debt but that seems to have been more lies as in the last week I’ve found out since this talk he’s got 2 more credit cards and there is a £4K debt on another card
2019	Gambling Therapy UK	Am I right to suspect gambling ?	https://www.gamblingtherapy.org/en/am-i-right-suspect-gambling	Forum	UK	he has told me (by text) that he is lying to me and I deserve better so I agreed and ended the relationship.
2019	Gambling Therapy UK	Am I right to suspect gambling ?	https://www.gamblingtherapy.org/en/am-i-right-suspect-gambling	Forum	UK	he has told me (by text) that he is lying to me and I deserve better so I agreed and ended the relationship.
2019	Gambling Therapy UK	Am I right to suspect gambling ?	https://www.gamblingtherapy.org/en/am-i-right-suspect-gambling	Forum	UK	A􀈅er that he apologised for his behaviour saying he is an idiot. I have told him he isnot an idiot but someone who has an addiction and in need of professional help.
2019	Gambling Therapy UK	Am I right to suspect gambling ?	https://www.gamblingtherapy.org/en/am-i-right-suspect-gambling	Forum	UK	It’s got to be his decision and I will offer what support I can but I also realise I am important too. So at the moment I’m keeping a bit of distance.
2019	Gambling Therapy UK	Am I right to suspect gambling ?	https://www.gamblingtherapy.org/en/am-i-right-suspect-gambling	Forum	UK	It’s got to be his decision and I will offer what support I can but I also realise I am important too. So at the moment I’m keeping a bit of distance.
2018	Gambling Therapy UK	Are gambling addicts always going to be gambling addicts ?	https://www.gamblingtherapy.org/en/are-gambling-addicts-always-going-be-gambling-addicts	Forum	UK	So when we had more money come through after a change in our mortgage, I made sure we paid off our home improvements loan and began thinking about what we could do next with our left over money.
2018	Gambling Therapy UK	Are gambling addicts always going to be gambling addicts ?	https://www.gamblingtherapy.org/en/are-gambling-addicts-always-going-be-gambling-addicts	Forum	UK	He admited the gambling aer I became suspicious again but has not admitted to the full number - even though I know. He is under the illusion that he can outsmart the fruit machines, has given me his credit card (another thousand gone off that too) and admitted to having another but not using it (it's attached to the paper still and I have it now).
2018	Gambling Therapy UK	Are gambling addicts always going to be gambling addicts ?	https://www.gamblingtherapy.org/en/are-gambling-addicts-always-going-be-gambling-addicts	Forum	UK	I have said I will support him if he gives me full control of money and attends meetings.
2018	Gambling Therapy UK	Are gambling addicts always going to be gambling addicts ?	https://www.gamblingtherapy.org/en/are-gambling-addicts-always-going-be-gambling-addicts	Forum	UK	We have been open the last few days and he does seem to be remorseful - impressed even, at how I'm handling it in a calm manner
2018	Gambling Therapy UK	Are gambling addicts always going to be gambling addicts ?	https://www.gamblingtherapy.org/en/are-gambling-addicts-always-going-be-gambling-addicts	Forum	UK	The fact that I now have complete control on finances does however give me some comfort but as an already anxious person I can't help but feel there's something else I'm missing...
2018	Gambling Therapy UK	Are gambling addicts always going to be gambling addicts ?	https://www.gamblingtherapy.org/en/are-gambling-addicts-always-going-be-gambling-addicts	Forum	UK	I mentioned to him again about the meetings but he's said he doesn't think it's necessary now because he is motivated and adamant that he can do this with my support
2018	Gambling Therapy UK	Are gambling addicts always going to be gambling addicts ?	https://www.gamblingtherapy.org/en/are-gambling-addicts-always-going-be-gambling-addicts	Forum	UK	I believe it is good for you to imagine your husband’s addiction as a beast lurking in the corner of the room – it is a method that has worked for many F&F in the early days. As long as you keep your cool and don’t threaten it, the beast will lie quiet although it never sleeps. Your husband is controlled by an addiction at the moment but you are not, you are stronger than his addiction, even when…
2018	Gambling Therapy UK	Are gambling addicts always going to be gambling addicts ?	https://www.gamblingtherapy.org/en/are-gambling-addicts-always-going-be-gambling-addicts	Forum	UK	If you can stand back and listen to what your husband is saying, rather than trying to tell him what to do, it becomes easier not get caught up in an argument that has no purpose apart from making you feel less in control. Once you begin to try and put your side, the addiction has something to get its teeth into.
2018	Gambling Therapy UK	Are gambling addicts always going to be gambling addicts ?	https://www.gamblingtherapy.org/en/are-gambling-addicts-always-going-be-gambling-addicts	Forum	UK	If you can stand back and listen to what your husband is saying, rather than trying to tell him what to do, it becomes easier not get caught up in an argument that has no purpose apart from making you feel less in control. Once you begin to try and put your side, the addiction has something to get its teeth into.
2018	Gambling Therapy UK	Are gambling addicts always going to be gambling addicts ?	https://www.gamblingtherapy.org/en/are-gambling-addicts-always-going-be-gambling-addicts	Forum	UK	Keeping healthy communication open is good, looking after yourself is paramount – it doesn’t seem much but by looking after yourself first you will become stronger, you will reclaim your own health and be able to cope better. If we allow addiction to control our lives we become victims and impotent
2018	Gambling Therapy UK	Back at it again	https://www.gamblingtherapy.org/en/back-it-again	Forum	UK	He gambles all his money > I find out > I get upset > he gets upset and promises it won't happen again >closes accounts > doesn't gamble for a few months > then we at back to the beginning of the cycle again
2018	Gambling Therapy UK	Back at it again	https://www.gamblingtherapy.org/en/back-it-again	Forum	UK	We have had the same conversations over and over again - I have separated our money and I do not give him money. He did send me his wages a few times but this stopped. He knows he has a problem, but he refuses to go to any meetings.
2018	Gambling Therapy UK	Back at it again	https://www.gamblingtherapy.org/en/back-it-again	Forum	UK	We have had the same conversations over and over again - I have separated our money and I do not give him money. He did send me his wages a few times but this stopped. He knows he has a problem, but he refuses to go to any meetings.
2018	Gambling Therapy UK	Back at it again	https://www.gamblingtherapy.org/en/back-it-again	Forum	UK	We have had the same conversations over and over again - I have separated our money and I do not give him money. He did send me his wages a few times but this stopped. He knows he has a problem, but he refuses to go to any meetings.
2018	Gambling Therapy UK	Back at it again	https://www.gamblingtherapy.org/en/back-it-again	Forum	UK	I'm just tired I guess and needed to write this down. It's nice to hear from people who knows what going through this is like without ranting at me
2018	Gambling Therapy UK	Back at it again	https://www.gamblingtherapy.org/en/back-it-again	Forum	UK	I suggest your husband could be afraid of trying to fight his addiction and failing – if he doesn’t enter the fight, he can’t fail. Many CGs are just afraid of entering a room of people with the compulsion to gamble when they are still denying that they own such a problem. Whatever the reason, however, we do have a Helpline on this site that is completely anonymous - your husband would be welcome…
2018	Gambling Therapy UK	Back at it again	https://www.gamblingtherapy.org/en/back-it-again	Forum	UK	Maybe you could download the Gamblers anonymous 20-questions from their website and show them to him – maybe he doesn’t realise his problem is a recognised addiction and that there is support for him. Maybe you could tell him that you are seeking support for yourself because you are taking his behaviour seriously.
2018	Gambling Therapy UK	Back at it again	https://www.gamblingtherapy.org/en/back-it-again	Forum	UK	It's hard at the moment - there is a big ri_x0002__x0005_ in our house and I have no idea how to fix it. I can't really talk to him at the moment as I honestly don't know what to say. What can I say that I haven't said before? What can he promise and do that he hasn't said and done before? Just more doubts.
2018	Gambling Therapy UK	Back at it again	https://www.gamblingtherapy.org/en/back-it-again	Forum	UK	He did apologise and assured me that he loved me this morning, which I accepted, but I can't help the feeling that he's only sorry that he's been caught out again.
2018	Gambling Therapy UK	Back at it again	https://www.gamblingtherapy.org/en/back-it-again	Forum	UK	I'm tired and I didn't sleep well, I literally fell asleep at my desk at work, only just nodded off for a couple of seconds, but still. He's told me to take his money every month, which we have done previously but it didn't stick (probably my fault as I did not keep my foot down).
[truncated: 2,651 more rows]
